# Supplementary material for: Identification and characterization of microRNAs involved in growth of blunt snout bream (Megalobrama amblycephala) by Solexa sequencing
Source: BMC Genomics. 2013 Nov 5;14:754. doi: 10.1186/1471-2164-14-754 (PMC3827868; doi:10.1186/1471-2164-14-754)
Supplement: Additional file 1: Table S1 — The basic sequencing information of two small RNA libraries. [file 1471-2164-14-754-S1.xlsx]

## Sheet: Sheet1
	Table S1 Sequencing information on small RNAs and the distribution of sequences
	Table S1-1. The flowing results of data filtration and the distribution of sequenced small RNAs
	A: big-size batch
	Type	Count	Percent(%)
	total_reads	9600000
	high_quality	9570253	1
	3'adapter_null	2506	0.0003
	insert_null	1239	0.0001
	5'adapter_contaminants	18054	0.0019
	smaller than 18nt	31447	0.0033
	polyA	8	0
	clean_reads	9516999	0.9944
	B: small-size batch
	Type	Count	Percent(%)
	total reads	9600000
	high quality	9573935	1
	3'adapter null	2213	0.0002
	insert null	743	0.0001
	5'adapter contaminants	14284	0.0015
	smaller than 18nt	3978	0.0004
	polyA	2	0
	clean_reads	9552715	0.9978
	Table S1-2. Summary of common and specific sequences((≥18 nt) ) between big-size and small-size batch
	Type	Unique sRNAs	Percent(%)	Total sRNAs	Percent(%)
	Total_sRNAs	189455	1	19069714	1
	Common sequences	26784	0.1414	18885300	0.9903
	big-size specific	90385	0.4771	100913	0.0053
	small-size specific	72286	0.3815	83501	0.0044
	Table S1-3. Distribution of small RNAs among different categories in M. amblycephala
	A: Big-size batch
	Category	Unique sRNAs	Percent(%)	Total sRNAs	Percent(%)
	Total	117169	1	9516999	1
	exon_antisense	60	0.0005	101	0
	exon_sense	2175	0.0186	3070	0.0003
	intron_antisense	141	0.0012	1167	0.0001
	intron_sense	232	0.002	530	0.0001
	miRNA	2710	0.0231	8171599	0.8586
	rRNA	7035	0.06	46458	0.0049
	repeat	770	0.0066	3364	0.0004
	scRNA	15	0.0001	23	0
	snRNA	304	0.0026	575	0.0001
	snoRNA	143	0.0012	210	0
	tRNA	3060	0.0261	44398	0.0047
	unannotated	100524	0.8579	1245504	0.1309
	B: small-size batch
	Category	Unique sRNAs	Percent(%)	Total sRNAs	Percent(%)
	Total	99070	1	9552715	1
	exon_antisense	50	0.0005	107	0
	exon_sense	1875	0.0189	2724	0.0003
	intron_antisense	124	0.0013	1708	0.0002
	intron_sense	198	0.002	565	0.0001
	miRNA	2694	0.0272	8240347	0.8626
	rRNA	8943	0.0903	40435	0.0042
	repeat	579	0.0058	2897	0.0003
	scRNA	15	0.0002	22	0
	snRNA	383	0.0039	824	0.0001
	snoRNA	161	0.0016	245	0
	tRNA	2534	0.0256	37623	0.0039
	unannotated	81514	0.8228	1225218	0.1283
	Table S1-4. Summary of known miRNA in two libraries
	Sample	miRNA	miRNA precursors	Unique sRNAs matched to miRNA precursors	Total sRNAs matched to miRNA precursors
	big-size batch	332	799	2711	8171600
	small-size batch	347	821	2695	8240348
