# Supplementary material for: Identification and characterization of microRNAs involved in growth of blunt snout bream (Megalobrama amblycephala) by Solexa sequencing
Source: BMC Genomics. 2013 Nov 5;14:754. doi: 10.1186/1471-2164-14-754 (PMC3827868; doi:10.1186/1471-2164-14-754)
Supplement: Additional file 3: Table S2 — The conversed miRNAs in M. amblycephala. [file 1471-2164-14-754-S3.xlsx]

## Sheet: miRNA
	Table S2 The convesred miRNAs in M. amblycephala
	Name	Length	reads count in sample 1	Reads count in sample 2	Sequence
	mam-let-7a-5p	22	2393380	2649630	UGAGGUAGUAGGUUGUAUAGUU
	mam-miR-1-5p	22	1157651	932575	ACAUACUUCUUUAUAUGCCCAU
	mam-miR-1-3p	22	1139814	917461	UGGAAUGUAAAGAAGUAUGUAU
	mam-miR-122-5p	22	550640	362486	UGGAGUGUGACAAUGGUGUUUG
	mam-let-7b-5p	22	356355	289308	UGAGGUAGUAGGUUGUGUGGUU
	mam-miR-206-3p	22	356262	280464	UGGAAUGUAAGGAAGUGUGUGG
	mam-miR-206-5p	22	327380	261951	ACAUGCUUCCUUAUAUCCCCAU
	mam-miR-128	21	290668	362818	UCACAGUGAACCGGUCUCUUU
	mam-let-7c	24	274950	311027	UGAGGUAGUAGGUUGUAUGGUUUA
	mam-let-7f	22	185689	235511	UGAGGUAGUAGAUUGUAUAGUU
	mam-let-7d-5p	22	119491	160199	UGAGGUAGUUGGUUGUAUGGUU
	mam-miR-192	22	67176	57928	AUGACCUAUGAAUUGACAGCCA
	mam-let-7g	22	66974	100886	UGAGGUAGUAGUUUGUAUAGUU
	mam-miR-22-5p	22	59153	67815	AGUUCUUCACUGGCAAGCUUUA
	mam-miR-22a	22	59153	67815	AAGCUGCCAGCUGAAGAACUGU
	mam-miR-22-3p	22	58247	66691	AAGCUGCCAGCUGAAGAACUGU
	mam-miR-499	21	44005	43319	UUAAGACUUGCAGUGAUGUUU
	mam-miR-21	22	42526	54493	UAGCUUAUCAGACUGGUGUUGG
	mam-miR-124-3p	22	41575	50776	UAAGGCACGCGGUGAAUGCCAA
	mam-miR-221-3p	22	38157	62715	AGCUACAUUGUCUGCUGGGUUU
	mam-miR-221-5p	22	38157	62713	ACCUGGCAUACAAUGUAGAUUU
	mam-let-7i	22	31624	54361	UGAGGUAGUAGUUUGUGCUGUU
	mam-miR-103	23	29014	38207	AGCAGCAUUGUACAGGGCUAUGA
	mam-miR-107a	23	28267	36138	AGCAGCAUUGUACAGGGCUAUCA
	mam-let-7e	22	22865	26129	UGAGGUAGUAGAUUGAAUAGUU
	mam-miR-199-3p	22	22721	22520	UACAGUAGUCUGCACAUUGGUU
	mam-miR-456	22	21060	30364	CAGGCUGGUUAGAUGGUUGUCA
	mam-miR-107	21	16134	19274	AGCAGCAUUGUACAGGGCUAU
	mam-miR-140-3p	23	15166	20645	UACCACAGGGUAGAACCACGGAC
	mam-miR-222a	24	12649	24742	AGCUACAUCUGGCUACUGGGUCUC
	mam-miR-101a-3p	21	12461	13551	GUACAGUACUGUGAUAACUGA
	mam-let-7a-4	23	9650	10958	UGAGGUAGUAGGUUGUAUAGUUC
	mam-miR-9-5p	22	9614	14733	UCUUUGGUUAUCUAGCUGUAUG
	mam-miR-9b-5p	23	9614	14734	UCUUUGGUUAUCUAGCUGUAUGA
	mam-miR-9-3p	21	9613	14733	UAAAGCUAGAUAACCGAAAGU
	mam-miR-9a-1	21	9613	14733	AUAAAGCUAGAUAACCGAAAG
	mam-miR-9a-5p	23	9613	14733	UCUUUGGUUAUCUAGCUGUAUGA
	mam-let-7c-2	22	8774	10163	CUGAGGUAGUAGGUUGUAUGGU
	mam-miR-146a	23	8563	10276	UGAGAACUGAAUUCCAUAGAUGG
	mam-miR-21-1	23	7686	9768	UAGCUUAUCAGACUGGUGUUGGA
	mam-let-7h	22	6923	8863	UGAGGUAGUAAGUUGUGUUGUU
	mam-let-7a-1	23	6860	10617	UGAGGUAGUAGGUUGUAUAGUUG
	mam-miR-181a-5p	25	6470	9095	AACAUUCAACGCUGUCGGUGAGUUU
	mam-let-7a-3	24	6401	8506	UGAGGUAGUAGGUUGUAUAGUUUU
	mam-miR-222	23	6288	14440	AGCUACAUCUGGCUACUGGGUCU
	mam-miR-26a	22	5733	7096	UUCAAGUAAUCCAGGAUAGGCU
	mam-miR-140-5p	22	5622	8005	CAGUGGUUUUACCCUAUGGUAG
	mam-miR-125b	22	4756	6695	UCCCUGAGACCCUAACUUGUGA
	mam-miR-101b-3p	19	4406	3817	GUACAGUACUAUGAUAACU
	mam-miR-26b	22	4215	5494	UUCAAGUAAUCCAGGAUAGGUU
	mam-miR-25	22	4192	4409	CAUUGCACUUGUCUCGGUCUGA
	mam-miR-107b	21	4187	5541	AGCAGCAUUGUACAGGGCUUU
	mam-miR-129-5p	20	3919	5401	CUUUUUGCGGUCUGGGCUUG
	mam-miR-9a-3p	21	3616	3619	AUAAAGCUAGAUAACCGAAAG
	mam-miR-29a	22	3574	5375	UAGCACCAUUUGAAAUCGGUUA
	mam-miR-129-1	22	3451	4836	CUUUUUGCGGUCUGGGCUUGCU
	mam-miR-735	23	3167	3716	GGCUGGUCCGAAGGCGGUGGGUU
	mam-miR-724	22	2901	4656	UUAAAGGGAAUUUGCGACUGUU
	mam-miR-462	23	2878	7665	UAACGGAACCCAUAAUGCAGCUG
	mam-miR-10c	22	2427	1942	UACCCUGUAGAUCCGGAUUUGU
	mam-miR-206-2	23	2416	1975	UGGAAUGUAAGGAAGUGUGUGGC
	mam-miR-181b	24	2263	3071	AACAUUCAUUGCUGUCGGUGGGUU
	mam-miR-16b	22	2178	2950	UAGCAGCACGUAAAUAUUGGAG
	mam-miR-184-3p	21	1957	1003	UGGACGGAGAACUGAUAAGGG
	mam-miR-92b	22	1873	3682	UAUUGCACUCGUCCCGGCCUCC
	mam-miR-133a-3p	22	1785	2055	UUGGUCCCCUUCAACCAGCUGU
	mam-miR-100	22	1716	2147	AACCCGUAGAUCCGAACUUGUG
	mam-miR-128-1	23	1709	2817	UCACAGUGAACCGGUCUCUUUUU
	mam-miR-21-2	22	1605	2130	AUAGCUUAUCAGACUGGUGUUG
	mam-miR-143	21	1557	1240	UGAGAUGAAGCACUGUAGCUC
	mam-miR-148	21	1466	1336	UCAGUGCAUUACAGAACUUUG
	mam-miR-9-1	22	1447	912	UAAAGCUAGAGAACCGAAUGUA
	mam-miR-30d-5p	24	1406	1702	UGUAAACAUCCCCGACUGGAAGCU
	mam-miR-15a-5p	21	1338	2402	UAGCAGCACGGAAUGGUUUGU
	mam-miR-30e-3p	22	1312	1501	CUUUCAGUCGGAUGUUUGCAGC
	mam-miR-184-5p	22	1282	651	UCCUUAUCACUUUUCCAGCCCA
	mam-let-7j	22	1248	1966	UGAGGUAGUUGUUUGUACAGUU
	mam-miR-723-5p	21	1240	1292	AGACAUCAAUUAAAUCUGUGC
	mam-miR-734	22	1240	1917	UAAAUGCUGCAGAAUCGUACCG
	mam-miR-212	23	1230	2012	ACCUUGGCUCUAGACUGCUUACU
	mam-miR-125a	22	1206	1484	UCCCUGAGACCCUUAACCUGUG
	mam-miR-130c	22	1203	1593	CAGUGCAAUAUUAAAAGGGCAU
	mam-miR-1-2	23	1141	1005	UGGAAUGUAAAGAAGUAUGUAUC
	mam-miR-199-3	23	1129	1293	ACAGUAGUCUGCACAUUGGUUAA
	mam-miR-99	22	1059	1409	AACCCGUAGAUCCGAUCUUGUG
	mam-miR-152	21	1055	898	UCAGUGCAUGACAGAACUUUG
	mam-miR-138	23	936	1206	AGCUGGUGUUGUGAAUCAGGCCG
	mam-miR-92	22	917	2083	UAUUGCACUUGUCCCGGCCUGU
	mam-miR-129-3p	22	834	1432	AAGCCCUUACCCCAAAAAGCAU
	mam-miR-15a-2	22	792	1221	UAGCAGCACAGAAUGGUUUGUG
	mam-miR-92a	22	703	1822	UAUUGCACUUGUCCCGGCCUGU
	mam-miR-26a-1	22	685	456	CCUAUUCGGGAUGACUUGGUUC
	mam-miR-9-4	23	653	437	UAAAGCUAGAGAACCGAAUGUAU
	mam-miR-132-3	20	647	1002	ACCGUGGCUUUAGAUUGUUA
	mam-miR-30a-3p	19	629	555	CUUUCAGUCGGAUGUUUGC
	mam-miR-126b-3p	22	616	802	UCGUACCGUGAGUAAUAGUGCA
	mam-miR-2184	23	608	615	AACAGUAAGAGUUUAUGUGCUGA
	mam-miR-133-3p	18	602	517	UGGUCCCCUUCAACCAGC
	mam-miR-26-3	23	543	668	UUCAAGUAAUCCAGGAUAGGCUU
	mam-miR-30e-2	20	537	803	CUUUCAGUCGGAUGUUUGCA
	mam-miR-133-5p	23	526	347	AGCUGGUAAAAUGGAACCAAAUC
	mam-miR-133a-5p	22	526	347	AGCUGGUAAAAUGGAACCAAAU
	mam-miR-722	22	512	632	UUUGCAGAAACGUUUCAGAUUU
	mam-miR-30a-5p	19	511	458	UGUAAACAUCCUUGACUGG
	mam-miR-33	21	502	489	GUGCAUUGUAGUUGCAUUGCA
	mam-miR-727-5p	22	445	601	UCAGUCUUCAAUUCCUCCCAGC
	mam-miR-100-2	23	434	557	AACCCGUAGAUCCGAACUUGUGG
	mam-miR-217	23	432	636	UACUGCAUCAGGAACUGAUUGGA
	mam-miR-210-5p	22	422	482	AAGCCACUGACUAACGCACAUU
	mam-let-7d-2	24	403	773	UGAGGUAGUUGGUUGUAUGGUUUU
	mam-miR-196b	22	396	319	UAGGUAGUUUCAAGUUGUUGGG
	mam-miR-375	22	379	396	UUUGUUCGUUCGGCUCGCGUUA
	mam-miR-451	23	376	180	AAACCGUUACCAUUACUGAGUUU
	mam-miR-130b	22	371	525	CAGUGCAAUAAUGAAAGGGCAU
	mam-miR-24-3p	22	357	620	UGGCUCAGUUCAGCAGGAACAG
	mam-miR-132-3p	22	355	342	UAACAGUCUACAGCCAUGGUCG
	mam-miR-132-5p	22	354	342	ACCGUGGCAUUAGAUUGUUACU
	mam-miR-10a-5p	22	345	300	UACCCUGUAGAUCCGAAUUUGU
	mam-let-7a-2-3p	23	338	379	CUGAGGUAGUAGGUUGUAUAGUU
	mam-miR-132a	22	338	331	UAACAGUCUACAGCCAUGGUCG
	mam-miR-29b	23	333	610	UAGCACCAUUUGAAAUCAGUGUU
	mam-miR-194	23	320	357	UGUAACAGCAACUCCAUGUGGAA
	mam-miR-142a-5p	21	311	309	CAUAAAGUAGAAAGCACUACU
	mam-miR-219-5p	22	300	256	UGAUUGUCCAAACGCAAUUCUU
	mam-miR-2188-5p	22	295	166	AAGGUCCAACCUCACAUGUCCU
	mam-miR-16c	22	276	420	UAGCAGCAUGUAAAUAUUGGAG
	mam-miR-139	23	270	560	UCUACAGUGCAUGUGUCUCCAGU
	mam-miR-24-5p	23	267	459	GUGCCUACUGAACUGGUAUCAGU
	mam-miR-489	22	259	352	UGACAUCAUAUGUACGGCUGCU
	mam-miR-144-3p	22	251	83	UACAGUAUAGAUGAUGUACUAU
	mam-miR-144-5p	23	244	136	GGAUAUCAUCGUAUACUGUAAGU
	mam-miR-15b	22	234	305	UAGCAGCACAUCAUGGUUUGUA
	mam-miR-7a	23	232	366	UGGAAGACUAGUGAUUUUGUUGU
	mam-miR-22-2	22	225	268	AAGCUGCCAGCUGAAGAACUGC
	mam-miR-219-1	23	212	381	UGAUUGUCCAAACGCAAUUCUUG
	mam-miR-30c	24	207	149	UGUAAACAUCCUACACUCUCAGCU
	mam-miR-17a-5p	22	190	292	CAAAGUGCUUACAGUGCAGGUA
	mam-miR-181a-3p	22	189	159	ACCAUCGACCGUUGAUUGUACC
	mam-miR-101b-5p	23	186	213	UCAGUUAUCAUGGUACCGGUGCU
	mam-miR-458	22	185	239	AUAGCUCUUUGAAUGGUACUGC
	mam-miR-363	23	178	137	AAUUGCACGGUAUCCAUCUGUAA
	mam-miR-137	22	175	234	UUAUUGCUUAAGAAUACGCGUA
	mam-miR-457b	21	173	156	UAGCAGCACAUAAAUACUGGA
	mam-miR-122-2	19	165	69	AACGCCAUUAUCACACUAA
	mam-miR-146b	23	163	313	UGAGAACUGAAUUCCAAGGGUGU
	mam-miR-210-3p	22	158	192	CUGUGCGUGUGACAGCGGCUAA
	mam-miR-142-5p	21	152	182	UCCAUAAAGUAGAAAGCACUA
	mam-miR-23a	22	147	278	AUCACAUUGCCAGGGAUUUCCA
	mam-miR-135a	22	140	313	UAUGGCUUUUUAUUCCUAUGUG
	mam-miR-15a-1	23	139	248	UAGCAGCACAGAAUGGUUUGUGA
	mam-miR-23b	22	139	375	AUCACAUUGCCAGGGAUUACCA
	mam-miR-100-1	23	137	175	AACCCGUAGAUCCGAACUUGUGU
	mam-miR-126b-5p	21	137	170	CAUUAUUACUUUUGGUACGCG
	mam-miR-126a-5p	21	136	168	CAUUAUUACUUUUGGUACGCG
	mam-miR-19b-3p	23	135	129	UGUGCAAAUCCAUGCAAAACUGA
	mam-miR-19b-5p	21	135	129	AGUUUUGCUGGUUUGCAUUCA
	mam-miR-199-5p	23	134	121	CCCAGUGUUCAGACUACCUGUUC
	mam-miR-203a	22	133	98	GUGAAAUGUUUAGGACCACUUG
	mam-miR-130a	22	118	206	CAGUGCAAUGUUAAAAGGGCAU
	mam-miR-1388-3p	18	112	155	AUCUCAGGUUCGUCAGCC
	mam-miR-737	22	109	169	GUUUUUUUAGGUUUUGAUUUUU
	mam-miR-723-3p	23	105	107	AAGACAUCAAUUAAAUCUGUGCU
	mam-miR-27d	22	104	140	UUCACAGUGGCUAAGUUCUUCA
	mam-miR-126-5p	21	103	112	CAUUAUUACUUUUGGUACGCG
	mam-miR-125c	22	102	140	UCCCUGAGACCCUAACUCGUGA
	mam-miR-22b	22	102	124	AAGCUGCCAGUUGAAGAGCUGU
	mam-miR-27b	21	102	126	UUCACAGUGGCUAAGUUCUGC
	mam-miR-204	22	101	179	UUCCCUUUGUCAUCCUAUGCCU
	mam-miR-196a	22	96	114	UAGGUAGUUUCAUGUUGUUGGG
	mam-miR-17-5p	23	93	119	CAAAGUGCUUACAGUGCAGGUAG
	mam-miR-338-3p	21	91	166	UCCAGCAUCAGUGAUUUUGUU
	mam-miR-187	23	89	257	UCGUGUCUUGUGUUGCAGCCAGU
	mam-miR-20a-5p	23	89	105	UAAAGUGCUUAUAGUGCAGGUAG
	mam-miR-457a	22	88	140	UAGCAGCACAUCAAUAUUGGCA
	mam-miR-181a-1	22	86	113	ACCAUCGACCGUUGAUUGUACC
	mam-miR-214	22	86	49	UACAGCAGGCACAGACAGGCAG
	mam-miR-153a	22	85	52	UUGCAUAGUCACAAAAGUGAUC
	mam-miR-27c-3p	21	83	77	UUCACAGUGGUUAAGUUCUGC
	mam-miR-1388-5p	22	80	127	AGGACUGUCCAACCUGAGAAUG
	mam-miR-153b	23	79	115	UUGCAUAGUCACAAAAAUGAGCA
	mam-let-7a-3p	21	77	54	CUAUACAACUUACUGUCUUUC
	mam-miR-181a-2	26	77	83	AACAUUCAACGCUGUCGGUGAGUUUU
	mam-miR-31	23	76	55	UGGCAAGAUGUUGGCAUAGCUGU
	mam-miR-19b-1	22	75	71	UGUGCAAAUCCAUGCAAAACUG
	mam-miR-150	22	73	131	UCUCCCAAUCCUUGUACCAGUG
	mam-miR-7b-1	23	71	96	UGGAAGACUUGUGAUUUUGUUGU
	mam-miR-1-1	23	69	29	ACAUACUUCUUUAUAUGCCCAUA
	mam-miR-15a-3p	22	67	62	CAGGCCGUACUGUGCUGCGGCA
	mam-miR-731	22	66	92	AAUGACACGUUUUCUCCCGGAU
	mam-miR-193b	22	62	225	AACUGGCCCGCAAAGUCCCGCU
	mam-miR-30b	22	62	44	UGUAAACAUCCUACACUCAGCU
	mam-miR-455-5p	22	59	91	UAUGUGCCCUUGGACUACAUCG
	mam-miR-23a-4	22	55	30	GGAAUUCCUGGCAGAGUGAUUU
	mam-miR-153c	22	54	48	UUGCAUAGUCACAAAAAUGAUC
	mam-miR-181c	23	53	75	ACAUUCAUUGCUGUCGGUGGGUU
	mam-miR-133c	21	52	60	UUUGGUCCCUUUCAACCAGCU
	mam-miR-200a	23	51	47	UAACACUGUCUGGUAACGAUGUU
	mam-miR-34b	23	51	88	AGGCAGUGUUGUUAGCUGAUUGU
	mam-miR-135c	23	50	155	UAUGGCUUUCUAUUCCUAUGUGA
	mam-miR-126-3p	22	46	61	CUCGUACCGUGAGUAAUAAUGC
	mam-miR-126a-3p	21	46	61	UCGUACCGUGAGUAAUAAUGC
	mam-miR-20b	23	45	42	CAAAGUGCUCACAGUGCAGGUAG
	mam-miR-24b-3p	22	45	68	UGGCUCAGUUCAGCAGGAACCG
	mam-miR-27c-5p	22	40	35	CUUAACCCACUUGUGAACAAUG
	mam-miR-365	22	40	59	UAAUGCCCCUAAAAAUCCUUAU
	mam-miR-124-5p	19	38	55	CGUGUUCACAGCGGACCUU
	mam-miR-338-5p	25	38	96	AACAACAUCCUGGUGCUGCCUGAGU
	mam-miR-92a-1	23	38	96	UAUUGCACUUGUCCCGGCCUGUU
	mam-miR-145	23	37	104	GUCCAGUUUUCCCAGGAAUCCCU
	mam-miR-193a	22	37	21	AACUGGCCUACAAAGUCCCAGU
	mam-miR-92a-2	23	36	83	UAUUGCACUUGUCCCGGCCUGUA
	mam-miR-141	23	32	23	UAACACUGUCUGGUAACGAUGCA
	mam-miR-99-2	21	32	55	CAAGCUCGAUUCUGUGGGUCU
	mam-miR-125b-1	23	31	40	UCCCUGAGACCCUAACUUGUGAC
	mam-miR-205	22	31	27	UCCUUCAUUCCACCGGAGUCUG
	mam-miR-216b	22	31	32	UAAUCUCUGCAGGCAACUGUGA
	mam-miR-124-1	23	30	45	UAAGGCACGCGGUGAAUGCCAAC
	mam-miR-455-3p	20	29	29	UGCAGUCCAUGGGCAUAUAC
	mam-miR-135b	23	28	54	UAUGGCUUUUUAUUCCUAUCUGA
	mam-miR-203b-3p	22	28	18	GUGAAAUGUUCAGGACCACUUG
	mam-miR-18c	20	27	22	UAAGGUGCAUCUUGUGUAGU
	mam-miR-301a-5p	22	27	41	GCUCUGACUUCAUUGCACUACU
	mam-miR-301b-5p	22	27	29	GCUUUGACGAUGUUGCACUACU
	mam-miR-93	23	26	52	AAAAGUGCUGUUUGUGCAGGUAG
	mam-miR-124-3	23	25	41	UAAGGCACGCGGUGAAUGCCAAG
	mam-miR-200b	22	25	20	UAAUACUGCCUGGUAAUGAUGA
	mam-miR-24b-5p	22	25	25	UGCCUACUGAGCUGAUAACAGU
	mam-miR-124-6	20	23	23	CGUGUUCACGGCGGACCUUG
	mam-miR-728	22	23	35	AUACUAAGUACACUACGUUUUC
	mam-miR-184-2	22	22	20	UGGACGGAGAACUGAUAAGGGU
	mam-miR-429	22	22	16	UAAUACUGUCUGGUAAUGCCGU
	mam-miR-7	22	22	31	GUGGAAGACUAGUGAUUUUGUU
	mam-miR-20a-3p	22	20	21	ACUGCAGUGUGAGCACUUGAAG
	mam-miR-34	22	18	36	UGGCAGUGUCUUAGCUGGUUGU
	mam-miR-202-5p	21	16	16	UUCCUAUGCAUAUACCUCUUU
	mam-miR-7132	21	15	11	UGAGGAGUUUAGAGCAAGUAA
	mam-miR-301c	22	14	21	GCUCUGACGAUGUUGCACUACU
	mam-miR-9b-3p	22	14	2	UAAAGCUAGAGAACCGAAAGUA
	mam-miR-142-3p	21	13	24	GUAGUGUUUCCUACUUUAUGG
	mam-miR-142a-3p	23	13	24	UGUAGUGUUUCCUACUUUAUGGA
	mam-miR-190b	23	13	10	UGAUAUGUUUGAUAUUCGGUUGU
	mam-miR-200c	23	13	15	UAAUACUGCCUGGUAAUGAUGCA
	mam-let-7b-3p	21	12	5	CUAUACAACCUACUGCCUUCC
	mam-miR-16a	22	12	11	UAGCAGCACGUAAAUAUUGGUG
	mam-miR-202-3p	22	12	7	AGAGGCAUAGGGCAUGGGAAAA
	mam-miR-203b-5p	22	12	9	AGUGGUUCUCAACAGUUCAACA
	mam-miR-301b-3p	18	12	8	CAGUGCAAUAGUAUUGUC
	mam-miR-133b-5p	21	11	3	GCUGGUCAAAUGGAACCAAGU
	mam-miR-142-2	22	11	14	GUAGUGUUUCCUACUUUAUGGA
	mam-miR-199a-2	22	11	9	AACAGUAGUCUGCACAUUGGUU
	mam-miR-30e-5p	22	11	13	UGUAAACAUCCUUGACUGGAAG
	mam-miR-551	21	11	3	GCGACCCAUCCUUGGUUUCUG
	mam-miR-2187-3p	22	10	12	UUACAGGCUAUGCUAAUCUAUG
	mam-miR-190	24	9	5	UGAUAUGUUUGAUAUAUUAGGUUG
	mam-miR-725	22	9	4	UUCAGUCAUUGUUUCUAGUAGU
	mam-miR-206-1	22	8	9	ACAUGCUUCCUUAUAUGCCCAU
	mam-miR-27a	21	8	7	UUCACAGUGGCUAAGUUCCGC
	mam-miR-375-1	23	8	11	UUUGUUCGUUCGGCUCGCGUUAA
	mam-miR-18a	21	7	15	UAAGGUGCAUCUAGUGCAGAU
	mam-miR-19a-3p	23	7	7	UGUGCAAAUCUAUGCAAAACUGA
	mam-miR-223	22	7	8	UGUCAGUUUGUCAAAUACCCCA
	mam-miR-125a-1	20	6	2	CAGGUGAGGUCCUCAGGAAC
	mam-miR-133b-3p	22	6	2	UUUGGUCCCCUUCAACCAGCUA
	mam-miR-18b	21	6	10	UAAGGUGCAUUUAGUGCAGAU
	mam-miR-216a	22	6	3	UAAUCUCAGCUGGCAACUGUGA
	mam-miR-10a-3p	22	5	6	CAAAUUCGUGUCUUGGGGAAUA
	mam-miR-122-3p	22	5	0	AACGCCAUUAUCACACUAUAUA
	mam-miR-1306	22	5	8	CCACCUCCCCUGCAAACGUCCA
	mam-miR-19d	22	5	3	UGUGCAAACCCAUGCAAAACUG
	mam-miR-2187-5p	22	5	16	UUAAUUAGUAUAGCCUGUUUUA
	mam-miR-23a-1	23	5	12	AUCACAUUGCCAGGGAUUUCCAC
	mam-miR-726	20	5	1	UUCACUACUAGCAGAACUCG
	mam-miR-10b-3p	22	4	4	AGAUUCGAUUCUAGGGGAGUAU
	mam-miR-181b-2	26	4	5	AACAUUCAUUGCUGUCGGUGGGUUUA
	mam-miR-182-5p	24	4	5	UUUGGCAAUGGUAGAACUCACACU
	mam-miR-19a-5p	22	4	3	CUAGUUUUGCAUAGUUGCACUA
	mam-miR-24-3	22	4	7	UGCCUACUGAGCUGAUUACAGU
	mam-miR-34c	22	4	9	AAUCACUAACCUCACUACCAGG
	mam-miR-10b-5p	22	3	15	UACCCUGUAGAACCGAAUUUGU
	mam-miR-10d-5p	23	3	15	UACCCUGUAGAACCGAAUGUGUG
	mam-miR-125b-3	22	3	9	ACAGGUUAAGCUCUUGGGACCU
	mam-miR-19c	23	3	4	UGUGCAAAUCCAUGCAAAACUCG
	mam-miR-204-1	22	3	7	GGCUGGGAAGUCAAAGGGACGC
	mam-miR-454b	23	3	4	UAGUGCAAUAUUGCUUAUAGGGU
	mam-miR-455b	23	3	2	UAUGUGCCCUUGGACUACAUUGU
	mam-miR-460-5p	22	3	4	CCUGCAUUGUACACACUGUGCG
	mam-miR-7133	22	3	3	UAGUUUGAUUCACAGCACAAGA
	mam-miR-727-3p	22	3	7	GUUGAGGCGAGUUGAAGACUUA
	mam-miR-9a-3	23	3	3	UAAAGCUAGAUAACCGAAAGUAG
	mam-miR-9a-4	24	3	1	UAAAGCUAGAUAACCGAAAGUAAA
	mam-miR-101a-5p	22	2	5	UCAGUUAUCACAGUGCUGAUGC
	mam-miR-125a-2	22	2	5	ACAGGUGAGGUCCUUGGGAACA
	mam-miR-125b-2	23	2	1	CUCCCUGAGACCCUAACUUGUGA
	mam-miR-133a-2	22	2	1	UUUGGUCCCCUUCAACCAGCUG
	mam-miR-137-3	24	2	1	UUAUUGCUUAAGAAUACGCGUAGU
	mam-miR-155	23	2	3	UUAAUGCUAAUCGUGAUAGGGGU
	mam-miR-17-3p	23	2	4	ACUGCAGUGGAGGCACUUCUAGC
	mam-miR-17a-3p	22	2	4	ACUGCAGUGGAGGCACUUCUAG
	mam-miR-181b-1	21	2	6	CUCUCUGAACAAUGAAUGUAA
	mam-miR-18-2	22	2	1	UACUGCCCUAAGUGCUCCUUCU
	mam-miR-204-2	23	2	2	UUUCCCUUUGUCAUCCUAUGCCU
	mam-miR-2188-3p	21	2	7	CUGUGUGAGGUUAGACCUAUC
	mam-miR-218a	21	2	5	UUGUGCUUGAUCUAACCAUGU
	mam-miR-24-4	24	2	7	UGGCUCAGUUCAGCAGGAACAGGU
	mam-miR-429b	22	2	1	UAAUACUGCCUGGUAAUGCCAU
	mam-miR-454a	24	2	1	UAGUGCAAUAUUGCUAAUAGGGUU
	mam-let-7b-2-3p	23	1	3	CUAUACAACCUACUGCCUUCCCU
	mam-let-7d-3p	22	1	1	CUGUACAACCUUCUAGCUUUCC
	mam-let-7g-1	23	1	3	UGAGGUAGUAGUUUGUAUAGUUU
	mam-miR-10d-3p	22	1	0	CAGAUUCGGUUUUAGGGGAGUA
	mam-miR-132b	21	1	1	ACCAUGGCUGUAGACUGUUAC
	mam-miR-133a-1	20	1	1	AAACCACAAUGCUUUGCUAA
	mam-miR-137-1	25	1	1	UUAUUGCUUAAGAAUACGCGUAGUU
	mam-miR-15c	21	1	0	AGCAGCGCGUCAUGGUUUUCA
	mam-miR-1788-3p	21	1	0	CAGGCAGCUAAAGCAAGUCUG
	mam-miR-1788-5p	22	1	1	GGCUUGUUUUAAGUUGCCUGCG
	mam-miR-17a-2	20	1	1	ACUGCAGUGGAGGCACUUCA
	mam-miR-183	23	1	1	UAUGGCACUGGUAGAAUUCACUG
	mam-miR-193	23	1	1	AACUGGCCUACAAAGUCCCAGUC
	mam-miR-218a-2	22	1	2	UUGUGCUUGAUCUAACCAUGUG
	mam-miR-218b	22	1	2	UUGUGCUUGAUCUAACCAUGCA
	mam-miR-2192	23	1	1	UGGAAGUGAAUGGUGACUGAGGC
	mam-miR-26-2	24	1	1	UUCAAGUAAUCCAGGAUAGGCUGU
	mam-miR-26a-3	22	1	3	CCUGUUCUUGGUUACUUGCACU
	mam-miR-365-1	22	1	1	GGGCUUUUGGGGGCACUUGUGU
	mam-miR-430	22	1	1	UAAGUGCUAUUUGUUGGGGUAG
	mam-miR-430b-19	24	1	1	AAAGUGCUAUCAAGUUGGGGUAGA
	mam-miR-430b-20	23	1	5	AAAGUGCUAUCAAGUUGGGGUAG
	mam-miR-730	21	1	2	CACAGCGCCUGCAAUGUGGAG
	mam-miR-7a-1	22	1	4	CAACAAGUCACAGUCUACCUCA
	mam-miR-92-2	24	1	1	UAUUGCACUUGUCCCGGCCUGUGU
	mam-miR-9b-2	22	1	1	UGUCUUUGGUUAUCUAGCUGUA
	mam-let-7c-1	25	0	4	CUGAGGUAGUAGGUUGUAUGGUUUA
	mam-miR-103-1	24	0	1	AGCAGCAUUGUACAGGGCUAUGAC
	mam-miR-106a	21	0	1	UACUGCAGUGUGAGCACUUCU
	mam-miR-133-3	22	0	1	UUGGUCCCCUUCAACCAGCUAC
	mam-miR-16	22	0	1	UAGCAGCACGUAAAUAUUGGCG
	mam-miR-182-3p	21	0	2	UGGUUCUAGACUUGCCAACUA
	mam-miR-20a-2	25	0	1	UAAAGUGCUUAUAGUGCAGGUAGUU
	mam-miR-219-3p	22	0	1	GGAGUUGUGGAUGGACAUCACG
	mam-miR-24-1	22	0	2	UGCCUUCUGAGCUGAUAUCAGU
	mam-miR-301a-3p	22	0	2	GUGCAAUAGUAUUGUCAAAGCA
	mam-miR-30d-3p	22	0	1	CUUUCAGUCUGAUGUUUGCAGC
	mam-miR-338-1	22	0	2	AACAAUCUCCUGAUGCUGCCUG
	mam-miR-338-2	24	0	1	UCCAGCAUCAGUGAUUUUGUUGCU
	mam-miR-460-3p	22	0	1	CACAGCGCAUACAAUGUGGAUG
	mam-miR-96	23	0	5	UUUGGCACUAGCACAUUUUUGCU
