# Supplementary material for: Identification and characterization of microRNAs involved in growth of blunt snout bream (Megalobrama amblycephala) by Solexa sequencing
Source: BMC Genomics. 2013 Nov 5;14:754. doi: 10.1186/1471-2164-14-754 (PMC3827868; doi:10.1186/1471-2164-14-754)
Supplement: Additional file 5: Table S3 — Predicted chromosomal positions and hairpin structures of the potential novel miRNAs. [file 1471-2164-14-754-S5.xlsx]

## Sheet: NOVEL miRNA
Table S3 Predicted chromosomal positions and hairpin structures of the potential novel miRNAs
Name	Chromosomal position	ΔG (kcal/mol)	Reads count	Hairpin secondary structure						Mature miRNA Sequence(5p)	Mature miRNA Sequence(3p)
mam-miR-novel1	chr16:18756347:18756435:-	-41.2	7	GCA AC- U AA ------| UU						-	GGAGTTGTGGATGGACATCATGC
				GUCAGAG UGA UGUCCA CGCAAUUCUUGC GUC \
				CGGUCUC ACU ACAGGU GUGUUGAGGACG UAG C
				GGA CGU - AG UGUUAU^ UC
mam-miR-novel2	chr17:10965644:10965731:+	-19.5	13	UC C----- C C- A ACAU UA-| UGG						-	CTAGGGAGCTGATTGAGACACA
				ACCA UGU CUUA CAGC CCC UUGUG CA C
				UGGU ACA GAGU GUCG GGG AACAC GU C
				UU UCCUAC - UA A AUCU CUA^ CAU
mam-miR-novel3	chr18:49714923:49714993:-	-22.2	7	G ACU-| GC U U G - GA						-	ACGGTTGTGTGTGTGTGTTTA
				CUCCUCAC AGCA UAC GC CAG CG GA \
				GGGGAGUG UUGU GUG UG GUU GC CU G
				- AUAU^ GU - U G A GG
mam-miR-novel4	chr17:25795649:25795727:-	-34.5	87	AA-- UU AG UG-| CC						TTACAATTAAAGGATATTTCT	AAATATCTCTTAATTGTTTGG
				CCUUCACC ACAAUUAA GAUAUUUCU AG G
				GGAAGUGG UGUUAAUU CUAUAAAGA UC A
				UGUC UU CU CGA^ AA
mam-miR-novel5	chr12:13216983:13217063:-	-24.3	86	AUU CU UU A UG---| GCU						TTACAATTAAAGGATATTTCT	-
				CUUA C ACAAUUAA GGAUAUUUCU CG G
				GAAU G UGUUAAUU CCUGUAAAGA GC A
				UAU UG UU C CAAGA^ AUA
mam-miR-novel6	chr16:9055780:9055864:-	-43	18	G CA AG UC ---| GUGG						-	GCTTCTTCACAACACCAGGGT
				AUGGAG GGAC CUGGUGUUGUGAA AGGCCG CC \
				UACUUC UCUG GACCACAACACUU UUCGGC GG U
				- AC G- C- AUG^ AAAG
mam-miR-novel7	chr18:7031122:7031218:+	-31.2	5	A------- -| CAAA AAA U A CAC CCCU						-	TCTGGTTGTCTGTTGCTTGGTTA
				GC AACCGA AACA AC ACCA AAGCCGA CCAAC U
				CG UUGGUU UUGU UG UGGU UUCGGCU GGUUG U
				GUAUUGGA A^ CG-- C-- U C --- CCCU
mam-miR-novel8	chr20:14790236:14790318:-	-29.3	17	A| ACA UAA A G GUACAC UAU						TAACCAATGTGCAGACTACTGT	GGTAGTCTGAACACTGGGATGA
				UGC GUC CCA UGU CAGACUACU CAG \
				ACG CAG GGU ACA GUCUGAUGG GUC G
				G^ AGG UAG C A ACAA-- CUA
mam-miR-novel9	chr20:14792423:14792504:-	-48.3	26	UGCCA| UG C A U AG						-	CACAGCAAGTGTAGACAGGCAG
				UCUGUCUGCCUGUCUG C UGCUGU CAGG GC \
				AGACAGACGGACAGAU G ACGACA GUCU UG G
				GCAAC^ GU A C - AA
mam-miR-novel10	chr21:7721354:7721432:-	-29.6	1459	G-| AUAUA AU U -- C						TACATTCATTGATGTCGTTGGGT	CTCACTGACCAATGAGTGCAA
				GCUGCA CAUUCAUUG GUCG UGGGUU UCA A
				UGACGU GUGAGUAAC CAGU ACUCAG AGU U
				GA^ CAAAC -- C CG G
mam-miR-novel11	chr21:7721499:7721578:-	-28.7	23	UGCA| U A UU CU A GAUG						-	ACCATCGACCGTTGGCTGTGC
				UUC GGG ACA CAACG GUCGGUG GUUUG \
				GAG CCC UGU GUUGC CAGCUAC CAAAU C
				AUUA^ U G CG -- - AAUA
mam-miR-novel12	chr23:20637177:20637262:-	-35.3	66	A| CUG CUC C U U						-	TAGCACCATTTGAAATCGGTCG
				CCUU UAGCGUGACUGAUUUC UGGUGUU AGAG GGAC \
				GGAA GUCGUGCUGGCUAAAG ACCACGA UCUU UUUG G
				-^ A-- UUU - - G
mam-miR-novel13	chr5:1695979:1696059:+	-33	13	CCA A AA A G -| A AACAC						TAACCAATGTGCAGACTACTGT	ACAGGTAGTCTGAACACTGGG
				UCC GCCU CCA UGU CAGACUA CUGU CA U
				AGG CGGA GGU ACA GUCUGAU GACA GU A
				C-- G CG C A G^ A CCUUA
mam-miR-novel14	chr5:66977807:66977889:+	-26.1	19	U A A CUAA A G -| A AUCUC						TAACCAATGTGCAGACTACTGT	ACAGGTAGTCTGAACACTGGGAA
				C CUC GC CCA UGU CAGACUA CUGU CA U
				G GAG CG GGU ACA GUCUGAU GACA GU A
				G C A AAAG C A G^ A CCCGC
mam-miR-novel15	chr5:37563836:37563923:-	-41.8	12	-- G AG C G C ----| CCA						GAGGTCACGCGAGTGGTGGCAG	TCCATCAGTCACGTGACCTACC
				GUGA GCUG AGGUCACG GA UGGUGG AG GGUUA C
				UACU CGAC UCCAGUGC CU ACUACC UC CCAAU A
				AA A CA A G U UAAG^ CAA
mam-miR-novel16	chr6:10815396:10815478:+	-34.4	8	U| C CG G C CU UG G						-	TCAGTGCATTACAGAACTTTGC
				GGCU CU GG AAAGUUCUGUGGU CACU GGCUG U A
				UCGA GA UC UUUCAAGACAUUA GUGA CUGGU G G
				-^ A UU G C -- GU U
mam-miR-novel17	chr6:36906304:36906388:+	-23.8	113	A G C C UC UC UAUUGA -| U						-	TCTCTATTTGACTGTCAGCATG
				AAUG UCC CC UGUUGAC UCA UAG AA UGC \
				UUAU AGG GG ACGACUG AGU AUC UU ACG C
				- A U U UC UU UCUUUG A^ U
mam-miR-novel18	chr7:27197293:27197376:-	-46.4	14	- AACC C A---| AGA						GAGCAGCACAAACCATACTGGCA	-
				UGUCUGACGGGAGCAGCACA AUA UGGCA CCC \
				ACGGACUGUCUUCGUCGUGU UAU ACCGU GGG G
				C AGU- A CGAC^ AGA
mam-miR-novel19	chr8:31015666:31015748:-	-35.74	112	GC --- -- -| C GUGACU						TGGGTTCCTGGCGTGCTGATT	-
				UGGC UGUGUGG GUUCCUGGC GUG UGAUUU U
				ACCG ACACACC UAGGGACCG UAC ACUAAA A
				CC CCA AU U^ - AAUAGA
mam-miR-novel20	chr10:36675710:36675784:+	-29.8	28	UUUUU CA-| ACC AUUU						CAAGTAAGAGACCATGTGCTGA	-
				CCCUA AGUAAGAG AUGUGCUGA U
				GGGAU UCAUUCUC UACACGACU C
				GAUUC UUG^ AAA CCAA
mam-miR-novel21	chr10:36675708:36675786:-	-37.7	16	C AAG-| AAC U GUU						-	AGCACATGGTCTCTTACTTGTA
				CCU CCCUA AGUAAGAG UUAUGUGCUGAG G
				GGA GGGAU UCAUUCUC GGUACACGACUU A
				- AAAA^ GU- U AAA
mam-miR-novel22	chr11:5104804:5104882:+	-29.1	8	- A- GAU -| UUGC G A U						GATGGAGGGCTGTTGCAGGAGA	-
				AUGGU GGAA GG AGGGCUG AG AGAG GAU U
				UACCA UCUU CC UCCUGAC UC UCUC CUG G
				U CG GUU U^ UAA- A - C
