# Supplementary material for: Identification and characterization of microRNAs involved in growth of blunt snout bream (Megalobrama amblycephala) by Solexa sequencing
Source: BMC Genomics. 2013 Nov 5;14:754. doi: 10.1186/1471-2164-14-754 (PMC3827868; doi:10.1186/1471-2164-14-754)
Supplement: Additional file 7: Table S4 — Abundance and differential expression of miRNAs expressed in both two libraries. [file 1471-2164-14-754-S7.xlsx]

## Sheet: Sheet1
Table S4 Abundance and differential expression of miRNAs expressed both in two samples
miRNA Name	No.1-std	No.2-std	Fold-change(log2 No.2-std/No.1-std)	P-value	Sig-lable
mam-miR-10d-5p	0.3152	1.5702	2.31661	0.00453707	**
mam-miR-135c	14.7105	32.7656	1.15534	2.78946e-16	**
mam-miR-144-5p	26.3739	8.6886	-1.60192	4.41436e-21	**
mam-miR-23b	32.153	77.9883	1.2783	1.26711e-42	**
mam-miR-92a	101.713	229.673	1.17508	4.1398e-107	**
mam-miR-2187-5p	0.5254	1.6749	1.67259	0.0173045	*
mam-miR-145	9.772	23.8676	1.28833	2.82837e-14	**
mam-miR-193b	7.8806	32.5562	2.04655	2.89498e-35	**
mam-miR-212	11.0329	26.1706	1.24613	8.39891e-15	**
mam-miR-462	302.406	803.437	1.4097	0	**
mam-miR-135a	14.7105	32.7656	1.15534	2.78946e-16	**
mam-miR-92	96.3539	218.053	1.17827	3.22169e-102	**
mam-miR-122-2	17.3374	7.2231	-1.2632	1.75776e-10	**
mam-miR-1-1	7.2502	3.0358	-1.25594	4.25505e-05	**
mam-miR-10b-5p	0.3152	1.5702	2.31661	0.00453707	**
mam-miR-133b-5p	1.1558	0.314	-1.88006	0.0345368	*
mam-miR-9b-3p	1.4711	0.2094	-2.81256	0.0022922	**
mam-miR-551	1.1558	0.314	-1.88006	0.0345368	*
mam-miR-144-3p	26.3739	8.6886	-1.60192	4.41436e-21	**
mam-miR-novel4	8.3009	0.01	-9.69712	1.42396e-24	**
mam-miR-novel6	1.366	0.01	-7.09381	0.000118908	**
mam-miR-novel11	1.2609	0.01	-6.97831	0.000238263	**
mam-miR-novel12	16.0765	6.909	-1.2184	2.34719e-09	**
mam-miR-novel18	0.01	9.0027	9.81421	1.52097e-26	**
mam-miR-novel19	0.01	1.8843	7.55788	3.95276e-06	**
mam-miR-novel21	0.01	1.1515	6.84737	0.000499369	**
mam-miR-novel22	0.01	2.4077	7.91151	1.24685e-07	**
Note:
(1) No.1-std: Normalized expression level of miRNA in small RNA library of big-size individuals tissue sample
(2) No.2-std: Normalized expression level of miRNA in small RNA library of small-size individuals tissue sample
(3) Fold-change(log2 No.2-std/ No.1-std): Fold change of miRNAs in pair of samples
(4) p-value: p value which reflects the significance of miRNA differential between samples. Less p value shows more significance of difference of miRNA between samples.
(5) sig-lable: significance label.
*: fold-change(log2)＞1 or fold-change(log2)＜-1，and 0.01≤ p-value＜0.05
**: fold-change(log2)＞1 or fold-change(log2)＜-1，and p-value＜0.01
