# Supplementary material for: Identification and characterization of microRNAs involved in growth of blunt snout bream (Megalobrama amblycephala) by Solexa sequencing
Source: BMC Genomics. 2013 Nov 5;14:754. doi: 10.1186/1471-2164-14-754 (PMC3827868; doi:10.1186/1471-2164-14-754)
Supplement: Additional file 8: Table S5 — The target prediction of differentially expressed miRNAs in M. amblycephala. [file 1471-2164-14-754-S8.xlsx]

## Sheet: target
Table S5 the target prediction of differentially expressed miRNAs of Megalobrama amblycephala
mam-miR-10d-5p	mam-miR-23b	mam-miR-92a	mam-miR-135c	mam-miR-144-5p	mam-miR-145	mam-miR-462	mam-miR-193b	mam-miR-92	mam-miR-212	mam-miR-135a	mam-miR-1-1	mam-miR-122-2	mam-miR-9b-3p	mam-miR-10b-5p	mam-miR-144-3p	mam-miR-novel4	mam-miR-novel6	mam-miR-novel11	mam-miR-novel12	mam-miR-novel18	mam-miR-novel19	mam-miR-novel21	mam-miR-novel22
NM_001082854	NM_001039063	NM_001083877	NM_001003480	NM_001012382	NM_001114318	NM_131568	NM_200656	NM_001083877	NM_131619	NM_001012618	NM_131706	NM_001109720	NM_131670	NM_001012657	NM_131670	NM_001128749	NM_212734	NM_001009587	NM_001007215	NM_001111177	NM_001039838	NM_212941	NM_001128374
NM_001159836	NM_194399	NM_001002365	NM_001012618	NM_201089	NM_200618	NM_001128682	NM_001002364	NM_213005	NR_023323	NM_001017746	NM_200213	NM_001110388	NM_001128417	NM_001128573	NM_001012382	NM_001009596	NM_001126484	NM_212997	NM_001111167	NM_001013327	NM_001040359	NM_001033747	NM_001098781
NM_001162854	NM_001110406	NM_199783	NM_001017746	NM_001082896	NM_001126393	NM_001144813	NM_001002731	NM_001013282	NM_001003732	NM_214794	NM_200585	NM_001044787	NM_131007	NM_001128577	NM_201089	NM_001077802	NM_001126424	NM_001109825	NM_001161399	NM_001128749	NM_001040312	NM_001161599	NM_001162487
NM_001020501	NM_001013459	NM_153661	NM_214794	NM_200058	NM_001045003	NM_001145602	NM_001113336	NM_001177935	NM_001128248	NM_131505	NM_194389	NM_001110119	NM_001145594	NM_001082854	NM_001082896	NM_001018151	NM_001128800	NM_001128669	NM_001114342	NM_131769	NM_001024432	NM_001159406	NM_131881
NM_001003503	NM_001037122	NM_213005	NM_131505	NM_200416	NM_001110387	NM_182858	NM_200621	NM_001009564	NM_001128668	NM_001077610	NM_001128741	NM_001113509	NM_001145602	NM_001159836	NM_200058	NM_001002689	NM_001003514	NM_001098781	NM_001020515	NM_001009596	NM_001146352	NM_198873	NM_001100064
NM_001077794	NM_001024374	NM_001013282	NM_001077610	NM_001080667	NM_001173985	NM_199697	NM_001145236	NM_199526	NM_200663	NM_001003995	NM_001128397	NM_001100440	NM_001025483	NM_001162854	NM_200416	NM_001103125	NM_001100024	NM_201153	NM_001033106	NM_001161332	NM_001020652	NM_001163654	NM_173237
NM_001034183	NM_001130617	NM_001177935	NM_001003995	NM_001083040	NM_001145242	NM_001045396	NM_001113612	NM_001002457	NM_001115054	NM_001030282	NM_001128693	NM_001033108	NM_001039623	NM_001020477	NM_131716	NM_001089327	NM_001001595	NM_213052	NM_001126427	NM_001018151	NM_001045068	NR_030742	NM_213478
NM_001089343	NM_213151	NM_001122624	NM_001030282	NM_131716	NM_001128524	NM_001003419	NM_001114407	NM_198921	NM_001080959	NM_001023572	NM_213150	NM_001003496	NM_001105117	NM_001114342	NM_001199728	NM_131214	NM_001161599	NM_001162487	NM_001004532	NM_200048	NM_001076776	NR_029931	NM_001102652
NM_001076599	NM_001128413	NM_001009564	NM_001023572	NM_001199728	NM_001020687	NM_001013345	NM_001003513	NM_001077757	NM_212588	NM_001129894	NM_001126454	NR_030058	NM_001030154	NM_001042713	NM_001122627	NM_212868	NM_001044965	NM_131881	NM_001143753	NM_001089327	NM_198358	NM_200820	NM_130932
NM_200593	NM_182868	NM_001045238	NM_001129894	NM_001122627	NM_001002203	NM_001109843	NM_001007291	NM_200501	NM_001045214	NM_001017755	NM_001025551	NM_001003743	NM_001089539	NM_001005292	NM_001126456	NM_199272	NM_200849	NM_001100064	NM_214779	NM_131214	NM_001045154	NM_001110168	NM_214709
NM_001002650	NM_212705	NM_001045048	NM_001017755	NM_001126456	NM_001102619	NM_001017752	NM_212656	NM_001083877	NM_001030196	NM_001080687	NM_001017782	NM_001110478	NM_001012242	NM_001042772	NM_200159	NM_198072	NM_001100070	NM_173237	NM_001044764	NM_212868	NM_001045075	NM_199584	NM_213093
NM_131423	NM_001076711	NM_205751	NM_001080687	NM_200159	NM_001008646	NM_001160822	NM_001044353	NM_213005	NM_001077464	NM_001080959	NM_001017678	NM_001110386	NR_030061	NM_001020501	NM_001082943	NM_212587	NM_001003853	NM_213478	NM_001007770	NM_199272	NM_001002513	NM_001018124	NM_001110480
NM_001020503	NM_131799	NM_130943	NM_001080959	NM_001002748	NM_001145789	NM_001014316	NM_001025551	NM_001013282	NM_001083813	NM_001109725	NM_199896	NM_200689	NM_001030160	NM_001122629	NM_001020739	NM_001077373	NM_131200	NM_001077792	NM_001080583	NM_001024653	NM_001098775	NM_001013297	NM_201029
NM_001013563	NM_001077744	NM_001005575	NM_001109725	NM_200854	NM_200643	NM_001159829	NM_212942	NM_001177935	NM_001002605	NM_213188	NM_001024072	NM_131458	NM_198824	NM_001002180	NM_001002748	NM_001002186	NM_212600	NM_213078	NM_001017401	NM_198072	NM_001111164	NM_001002080	NM_131767
NM_200174	NM_200276	NM_001076652	NM_213188	NM_001014363	NM_001017795	NM_205709	NM_001013337	NM_001009564	NM_001135136	NM_199662	NM_213001	NM_001004501	NM_001109856	NM_130964	NM_001045257	NM_201448	NM_001002369	NM_130932	NM_205701	NM_001128299	NM_001001831	NM_001044974	NM_131323
NM_201313	NM_212986	NM_001077742	NM_199662	NM_001045257	NM_200045	NM_001102618	NM_213104	NM_199526	NM_200019	NM_001109867	NM_001077385	NM_199793	NM_001004495	NM_001077794	NM_001004618	contig13057	NM_200416	NM_214709	NM_130913	NM_001114707	NM_131564	NM_199556	NM_001004590
NM_199854	NM_001135972	NM_200548	NM_001109867	NM_001004618	NM_001083553	NM_199927	NM_200674	NM_001002457	NM_212611	NM_001111162	NM_001079979	NM_001113524	NM_001007356	NM_001111236	NM_001044889	contig00009	NM_001077448	NM_001007124	NM_001077272	NM_001077373	NM_001030190	NM_001083548	NM_199619
NM_001077374	NM_001114408	NM_001080164	NM_001111162	NM_001002165	NM_001020632	NM_001177496	NM_131604	NM_198921	NM_200563	NM_001128358	NM_001012252	NM_001037702	NM_001110480	NM_001115127	NM_001077775	contig07807	NM_214773	NM_213093	NM_131458	NM_131518	NM_183066	NM_001131052	NM_001017689
NM_001128361	NM_001006097	NM_001008576	NM_001128358	NM_001077775	NM_200973	NM_200504	NM_194398	NM_001077757	NM_001017607	NM_212633	NM_001002229	NM_001030173	NM_001005927	NM_001007290	NM_001002073	isotig00048	NM_001039831	NM_001102641	NM_001077741	NM_001166238	NM_200748	NM_201478	NM_001006661
NM_001006021	NM_001002667	NM_001159314	NM_212633	NM_001110458	NM_001135121	NM_213188	NM_001110387	NM_200501	NM_001044836	NM_200722	NM_001128737	NM_001079665	NM_201139	NM_001115128	NM_001113477	isotig00049	NM_001113802	NM_131767	NM_199700	NM_001001944	NM_001076771	NM_213528	NM_001080193
NM_001045421	NM_001080576	NM_199526	NM_200722	NM_001002073	NM_001029948	NM_131458	NM_001114446	contig13034	NM_001007378	NM_214813	NM_001040322	NM_001045084	NM_001044715	NM_001034183	NM_001122620	isotig00050	NM_131458	NM_131323	NM_199576	NM_199571	NM_001113524	NM_001002179	NM_001020528
NM_001002533	NM_001105124	NM_001002312	NM_214813	NM_001113477	NM_001098190	NM_001143920	NM_001089558	contig00009	NM_001114568	NM_001017555	NM_001045188	NM_001017765	NM_001007307	NM_001080052	NM_001075103	isotig00051	NM_001025540	NM_001004590	NM_001045438	NM_001002186	NM_001113603	NM_001080681	NM_199570
NM_205720	NM_001002428	NM_001130402	NM_001017555	NM_001075103	NM_001145787	NM_201107	NM_001161351	contig22343	NM_001127256	NM_001030086	NM_199274	NM_001076604	NM_001128236	NM_001089343	NM_001004543	contig21573	NM_001089456	NM_001123307	NM_205754	NM_201448	NM_001080595	NM_001017673	NM_001037415
NM_001076717	NM_001039811	NM_001020479	NM_001030086	NM_001004543	NM_201322	NM_001130818	NM_200586		NM_001006062	NM_001007441	NR_030001	NM_001045411	NM_001003584	NM_200606	NM_205663	contig13409	NM_001128798	NM_199619	NM_001098255	contig13057	NM_001083842	NM_131867	NM_001100044
NR_030088	NM_200021	NM_177984	NM_001007441	NM_001017574	NM_001040004	NM_001111233	NM_001030207		NM_001033748	NM_200823	NM_001076620	NM_200184	NM_001030250	NM_001076599	NM_001006021	isotig00110	NM_182867	NM_001017689	NM_201481	contig00009	NM_001004608	NM_001033734	NM_001080987
NM_131875	NM_001003469	NM_001123301	NM_200823	NM_001005925	NM_001007303	NM_201581	NM_001099741		NM_200711	NM_201576	NM_001013555	NM_001002679	NM_001045355	NM_001105705	NM_131061	isotig00111	NM_001159661	NM_153668	NM_001045359	contig07807	NM_001076669	NM_001002113	NM_178303
NM_201342	NM_001017572	NM_200644	NM_201576	NM_131061	NM_199929	NM_131170	NM_001045292		NM_213091	NM_001006051	NM_001171032	NM_001113652	NM_131592	NM_001002650	NR_030088	isotig00112	NM_001024406	NM_001009918	NM_001031838	isotig00048	NM_214732	NM_001128701	NM_001004648
NM_001104941	NM_199886	NM_001014363	NM_001006051	NM_201000	NM_001166115	NM_001020709	NM_001122750		NM_001045299	NM_001039932	NM_001164029	NM_001002194	NM_001006007	NM_001105691	NR_030092	isotig00113	NM_001044342	NM_001020528	NM_201457	isotig00049	NM_201090	NM_001006029	NM_001100011
NM_205679	NM_201581	NM_001113598	NM_001039932	NR_030092	NM_001014306	NM_001114720	NM_200559		NM_201156	NM_001020742	NM_153672	NM_201310	NM_131378	NM_001020503	NM_001024441	isotig00114	NM_214787	NM_001037415	NM_001025508	isotig00050	NM_199692	NM_001076645	NM_001020502
NM_001020477	NM_199710	NM_001002457	NM_001020742	NM_001024441	NM_001123048	NM_001102572	NM_001002340		NM_200701	NM_001109865	NM_130961	NM_207637	NM_001007329	NM_001038009	contig01742	isotig00115	NM_001123300	NM_001100044	NM_200044	isotig00051	NM_001083074	NM_001114453	NM_001076739
NM_001042713	NM_180969	NM_200538	NM_001109865	isotig00155	NM_001145788	NM_001089495	NM_001083052		NM_001002098	NM_001077148	NM_001025169	NM_001013543	NM_001123251	NM_001111178	contig08482	isotig00116	NM_001114558	NM_001128394	NM_001002151	contig21573	NM_001080570	NM_131354	NM_001008609
NM_001145768	NM_200919	NM_212794	NM_001077148	NM_001044839	NM_001045469	NM_199994	NM_199749		NM_001006009	NM_001017622	NM_001100023	NM_200697	NM_001002409	NM_201313	isotig00032	isotig00117	NM_001098265	NM_178303	NM_001136487	contig13409	NM_131457	NM_131631	NM_001033725
NM_001130771	NM_001013503	NM_200890	NM_001017622	NM_001100441	NM_201485	NM_199764	NM_212791		NM_001202447	NM_001044818	NM_001089425	NM_131122	NM_001014365	NM_199854	isotig00033	isotig00118	NM_001002140	NM_205633	NM_001002587	isotig00110	NM_001002548	NM_001130642	NM_199816
NM_200663	NM_200158	NM_131360	NM_001044818	NM_212953	NM_001109850	NM_205684	NM_001105701		contig00009	NM_001007772	NM_001109701	NM_205605	NM_001077571	NM_001077374	isotig00052	isotig00119	NM_001003578	NM_001100011	NM_001013526	isotig00111	NM_001130590	NM_001135135	NM_001168317
NM_001044333	NM_001013261	NM_200751	NM_001007772	NM_213016	NM_001017594	NM_001127512	NM_001002412		contig16139	NM_001020639	NM_001098265	NM_131392	NM_001145611	NM_001006021	isotig00054	isotig00120	NM_001113603	NM_001020502	NM_001123374	isotig00112	NM_001114443	NM_200599	NM_200797
NM_001002180	NR_030019	NM_001017787	NM_001020639	NM_199776	NM_001128680	NM_198922	NM_001037237		contig09638	NM_001113483	NM_001044905	NM_001110527	NM_131543	NM_001045421	isotig00056	isotig00121	NM_001040347	NM_001076739	NM_213304	isotig00113	NM_201192	NM_001002680	NM_001128274
NM_001003767	NR_039125	NM_198921	NM_001113483	NR_030080	NM_001171776	NM_200315	NM_200260		isotig00018	NM_001044929	NM_201496	NM_001098180	NM_001020584	NM_001002533	isotig00057	isotig00122	NM_001013491	NM_001008609	NM_131056	isotig00114	NM_001100028	NM_214692	NM_214707
NM_001017656	NM_001009586	NM_199589	NM_001044929	NM_001082907	NM_001100144	NM_001099986	NM_001145607		contig08482	NM_001017827	NM_131458	NM_001025521	NM_001003648	NM_001083550	isotig00072	isotig00123	NM_001030128	NM_001168317	NM_200300	isotig00115	NM_200777	NM_200498	NM_205700
NM_001201535	NM_001020815	NM_001077757	NM_001017827	NM_001130795	NM_001077780	NM_001025298	NM_001003755		contig17449	NM_001080084	NM_001145701	NM_001020530	NM_001006042	NM_205720	isotig00079	isotig00124	NM_200455	NM_001083563	contig22343	isotig00116	NM_001103142	NM_001031844	NM_198814
NM_200608	NM_001037413	NM_200501	NM_001080084	NM_001083094	NM_130979	NM_001003761	NM_001128526		isotig00094	NM_001002226	NM_207090	NM_001031837	NM_001128269	NM_001199335	isotig00122	isotig00125	NM_001115127	NM_200797	contig08482	isotig00117	NM_001020764	NM_131702	NM_001040368
NM_200899	NM_001001402	NM_207070	NM_001002226	NM_001083104	NM_205629	NM_212937	NM_200672		isotig00095	NM_001089460	NM_001020495	NM_001037679	NM_001005402	NM_001076717	isotig00123	isotig00126	NM_001102647	NM_001128274	isotig00052	isotig00118	NM_131278	NM_001002368	NM_200279
NM_001115127	isotig00001	NM_001200012	NM_001089460	NM_001083109	NM_200985	NM_001017593	NM_001110123		isotig00096	NM_131250	NM_131773	NM_001002098	NM_001079836	NM_001126457	isotig00124	isotig00127	NM_001002120	NM_214707	isotig00054	isotig00119	NM_001017593	NM_200783	NM_001017879
NM_001007290	isotig00002	NM_001082823	NM_131250	NM_001082908	NM_001076736	NM_212781	NM_001002219		isotig00097	NM_175083	NM_001123044	NM_001102392	NM_001044756	NR_030088	isotig00125	isotig00128	NM_001037374	NM_205700	isotig00056	isotig00120	NM_001005996	NR_039064	NM_001024923
NM_001018126	isotig00003	NM_001007440	NM_175083	NM_205677	NM_131866	NM_001045115	NM_001113340		isotig00098	NM_001008733	NM_001045319	NM_001110403	NM_001045140	NM_131620	isotig00126	isotig00129	NM_001017664	NM_001040368	isotig00057	isotig00121	NM_213183	contig24332	NM_001177745
NM_212939	isotig00004	NM_001161750	NM_001008733	NM_200446	NM_001123286	NM_199978	NM_212920		isotig00099	NM_181766	NM_001076615	NM_001128241	NM_001111196	NM_131875	isotig00127	isotig00130	NM_001039812	NM_001128256	isotig00168	isotig00122	NM_205694	isotig00018	NM_183069
NM_131015	isotig00005	NM_131877	NM_181766	NM_001003477	NM_001128791	NM_001033734	NM_001080043		contig22288	NM_001013559	NM_212838	contig13057	NM_212657	NM_001002095	isotig00128	isotig00131	NM_198917	NM_001017853	isotig00169	isotig00123	NM_001006023	isotig00060	NM_001162847
NM_001115128	isotig00006	NM_199571	NM_001013559	NM_182892	NM_001089489	NM_213663	NM_001007433		isotig00141	NM_001115056	NM_200257	contig17514	NM_200233	contig17514	isotig00129	isotig00132	NM_200254	NM_001017879	isotig00170	isotig00124	NM_131503	isotig00061	NM_001002628
NM_207058	isotig00007	NM_001024431	NM_001115056	NM_199820	NR_023327	NM_001077157	NM_001004118			NM_131152	NM_212939	isotig00042	NM_001045081	contig22749	isotig00130	isotig00133	NM_213109	NM_001177745	isotig00171	isotig00125	NM_001166115	isotig00062	NM_001114584
NM_173225	isotig00010	NM_200733	NM_131152	NM_001130671	NM_213006	NM_001089384	NM_001077252			NM_001014827	NM_213435	isotig00046	NM_214816	contig00009	isotig00131	isotig00134	NM_200341	NM_183069	isotig00172	isotig00126	NM_001002578	isotig00063	NM_200978
NM_001105705	isotig00016	NM_001080585	NM_001014827	NM_213337	NM_001144803	NM_131377	NM_001004574			NM_212823	NM_001113633	isotig00052	NM_001007407	contig22343	isotig00133	isotig00135	NM_200600	NM_001162847	isotig00173	isotig00127	NM_130911	isotig00064	NM_201330
NM_200287	contig07807	NM_001037407	NM_212823	NM_001144787	NM_001109702	NM_001082828	NM_001105588			NM_001003480	NM_213046	isotig00054	NM_001045276	isotig00011	isotig00135	isotig00136	NM_001002210	NM_001039814	isotig00174	isotig00128	NM_001002451	isotig00065	NM_001115114
NM_001038009	isotig00024	NM_001109830	NM_001115070	NM_213122	NM_001099993	NM_200988	NM_205725			NM_001083559	NM_001006022	isotig00056	NM_001123326	isotig00146	isotig00136	isotig00137	NM_001040382	NM_001002628	isotig00175	isotig00129	NM_173252	isotig00072	NM_001014334
NM_200979	isotig00025	NM_205701	NM_131774	NM_131295	NM_001003572	NM_001089533	NM_200322			NM_001017399	NM_001013542	isotig00057	NM_001081632	isotig00147	isotig00137	isotig00138	NM_200672	NM_201330		isotig00130	NM_001025524	isotig00073	NM_001161732
NM_001083013	isotig00030	NM_001017868	NM_201218	NM_001113654	NM_001045075	NM_199585	NM_001077157			NM_001040310	NM_001127468		NM_001045321	isotig00148	isotig00138	isotig00139	NM_001045453	NM_001115114		isotig00131	NM_198874	isotig00074	NM_001164394
NM_001045348	isotig00031	NM_213143	NM_201455	NM_001024812	NM_001042769	NM_130926	NM_001083838			NM_001020666	NM_001002066		NM_001017890	isotig00149	isotig00139	isotig00140	NM_001127477	NM_001161732		isotig00132	NM_212623	isotig00075	NM_199960
NM_001111178	isotig00032	NM_001144820	NM_001040310	NM_001020739	NM_001044925	NM_152884	NM_001077301			NM_001030204	NM_001030076		NM_200187	isotig00150	isotig00140	isotig00141	NM_212674	NM_199960		isotig00133	NM_001045434	isotig00076	NM_131779
NM_001006069	isotig00033	NM_200168	NM_001128410	NM_173260	NM_001202511	NM_001045147	NM_212572			NM_001089541	NM_001004116		NM_212874	isotig00151	isotig00141	isotig00143	NM_200218	NM_131779		isotig00134	NM_152886	isotig00077	NM_001083578
NM_001033717	isotig00035	NM_214804	NM_001099235	NM_001002156	NM_001007175	NM_200921	NM_213454			NM_001114926	NM_001089547		NM_001004295	isotig00152	isotig00142	isotig00145	NM_200771	NM_001083578		isotig00135	NM_213175	isotig00092	contig22343
NM_212977	isotig00041	NM_001114895	NM_001122845	NM_001079998	NM_001033749	NM_001080624	NM_181757			NM_001110225	NM_001077801		NM_214707	isotig00153	isotig00143	isotig00169	NM_001077731	contig22343		isotig00136	NM_131522	isotig00093	isotig00011
NM_200866	contig17449	NM_001114906	NM_001030204	NM_001005953	NM_001077733	NM_001002174	NM_201476			isotig00010	NM_001102570		NM_001130767	isotig00154	isotig00144	isotig00171	NM_001079968	isotig00011		isotig00137	NM_001007434	isotig00172
NM_001083550	isotig00139	NM_131736	NM_001017546	NM_001045265	NM_001033095	NM_001077163	NM_001099984			contig08482	NM_181758		NM_001098770		isotig00145		NM_001030113	isotig00156		isotig00138	NM_001024214	isotig00173
NM_001003641	isotig00140	NM_001135144	NM_001030170	NM_001077718	NM_212797	NM_001014337	NM_001105703			isotig00052	NM_200503		NM_206829		isotig00155		NM_001099423			isotig00139	NM_212766	isotig00174
NM_001045467		NM_001123321	NM_001113632	NM_001004572	NM_001079992	NM_213175	NM_153660			isotig00054	NM_201039		NM_131377				NM_001080036			isotig00140	NM_001031837	isotig00175
NM_207060		NM_001122755	NM_001115071	NM_001007327	NM_200292	NM_131024	NM_001128780			isotig00056	NM_212937		NM_131403				NM_001128541			isotig00141	NM_001099249
NM_001128258		NM_001009556	NM_001077616	NM_001006021	NM_001002344	NM_001044933	NM_001077176			isotig00060	NM_212946		NM_200956				NM_001076607			isotig00143	NM_001089364
NM_001126457		NM_212977	NM_213100	NM_001045426	NM_001102570	NM_001003621	NM_001076777			isotig00061	NM_001002504		NM_001006660				NM_001113340			isotig00145	NM_001089569
NM_131620		contig13034	NM_001013496	NM_001017835	NM_213201	NM_001114471	NM_001089364			isotig00062	NM_001020767		NM_213408				NM_001030161			isotig00169	NM_001002166
NM_001002095		contig00009	NM_200706	NM_001160373	NM_200336	NM_001017600	NM_201491			isotig00063	NM_201304		NM_001002102				NM_205630			isotig00171	NM_199756
NM_001128573		contig22343	NM_001017810	contig01742	NM_001089549	NM_199646	NM_152956			isotig00064	NM_001083829		NM_213453				NM_001089541				NM_001126440
NM_001128577			NM_213205	contig08482	NM_001004597	NM_212737	NM_205697			isotig00065	NM_001042687		NM_001089350				NM_001009912				NM_001012375
NM_001114342			NM_001075112	isotig00032	NM_001083068	NM_212561	NM_200714			isotig00068	NM_001014320		NM_001075103				NM_205685				NM_001083018
NM_001005292			NM_001114583	isotig00033	NM_001003522	NM_199756	NM_001007206			isotig00069	NM_001114426		NM_001017645				NM_001123301				NM_213023
NM_001042772			NM_001039634	isotig00052	NM_200287	NM_131079	NM_001113587			isotig00070	NM_001040245		NM_201476				NM_131333				NM_199706
NM_001122629			isotig00010	isotig00054	NM_001006049	NM_200597	NM_001077326			isotig00071	NM_207062		NM_001002587				NM_001077178				NM_131733
NM_130964			contig08482	isotig00056	NM_001077298	NM_001045182	NM_001044745			isotig00072	NM_001003528		NM_199640				NM_213722				NM_198919
NM_001111236			isotig00052	isotig00057	NM_212831	NM_200639	NM_212582			isotig00077	NM_001030077		NM_198071				NM_131893				isotig00048
NM_001080052			isotig00054	contig17449	NM_001020657	NM_001002494	NM_001040304			isotig00083	NM_001080591		NM_212840				NM_001089471				isotig00049
NM_200606			isotig00056	isotig00072	NM_001044992	NM_001005597	NM_001044797			isotig00084	NM_199583		NM_213552				NM_212646				isotig00050
NM_001105691			isotig00060	isotig00079	NM_001089548	NM_001076636	NM_001081555			isotig00085	NM_001004560		NM_001200060				NM_194387				isotig00051
NM_001199335			isotig00061	isotig00122	NM_001005305	NM_001044715	NM_199638			isotig00086	NM_001004563		NM_214705				NM_001167826				contig13034
contig17514			isotig00062	isotig00123	NM_001002050	NM_001109718	NM_001144804			isotig00092	NM_131695		NM_001083002				NM_001003606				contig22343
contig22749			isotig00063	isotig00124	NM_001080189	NM_001099991	NM_001003982			isotig00094	NM_199857		NM_200050				NM_001017634				isotig00016
contig00009			isotig00064	isotig00125	NM_001020478	NM_001003515	NM_131679			isotig00095	NM_178294		NM_001025486				NM_131086				contig08482
contig22343			isotig00065	isotig00126	NM_001030214	NM_001002106	NM_176859			isotig00096	NM_001083850		NM_001123235				NM_001114727				isotig00020
isotig00011			isotig00068	isotig00127	NM_001017549	NM_001003986	NM_131273			isotig00097	NM_001004598		NM_001045229				NM_001123321				isotig00026
isotig00146			isotig00069	isotig00128	NM_001193674	NM_001123058	NM_199785			isotig00098	NM_001123012		NM_001014349				NM_001109709				isotig00027
isotig00147			isotig00070	isotig00129	contig13034	NM_001100031	NM_001001886			isotig00099	NM_001008651		NM_001007411				NM_131116				isotig00028
isotig00148			isotig00071	isotig00130	contig16139	NM_001098187	isotig00010			contig26391	NM_001008654		NM_200179				NM_001079953				isotig00036
isotig00149			isotig00072	isotig00131	contig22691	NM_001130975	isotig00016			isotig00160	NM_001012250		NM_001142265				NM_001017547				isotig00037
isotig00150			isotig00077	isotig00133	isotig00018	NM_001030259	isotig00040			isotig00161	NM_200259		NM_213374				NM_173285				isotig00048
isotig00151			isotig00083	isotig00135	isotig00041	NM_001177458	isotig00043			isotig00163	NM_001013452		NM_001077722				NM_001007375				isotig00049
isotig00152			isotig00084	isotig00136	isotig00045	NM_001122707	isotig00053				NM_213506		NM_131319				NM_199831				isotig00050
isotig00153			isotig00085	isotig00137	isotig00053	NM_001079997	isotig00055				NM_001077319		NM_212966				NM_001077753				isotig00051
isotig00154			isotig00086	isotig00138	isotig00055	NM_199866	isotig00057				NM_001080086		NM_001045242				NM_001099240				contig28076
			isotig00092	isotig00139	isotig00092	NM_001123235	isotig00072				NM_201176		NM_001202471				NM_001100035				contig17449
			isotig00094	isotig00140	isotig00093	NM_001100955	isotig00079				NM_001080586		NM_001014369				NM_001020662				isotig00092
			isotig00095	isotig00141		contig22343	isotig00092				NM_001004290		NM_207068				NM_200202				isotig00093
			isotig00096	isotig00142		contig07807	isotig00093				NM_199787		NM_001039931				NM_001002053				isotig00162
			isotig00097	isotig00143		isotig00038	isotig00094				NM_199871		isotig00018				NM_001012387				isotig00167
			isotig00098	isotig00144		isotig00039	isotig00095				NM_200910		contig17449				NM_200791				isotig00175
			isotig00099	isotig00145		isotig00059	isotig00096				NM_194425		isotig00058				NM_001002302
			contig26391	isotig00155		isotig00060	isotig00097				NM_001163923		isotig00059				NM_200127
			isotig00160			isotig00061	isotig00098				NM_001166238		isotig00094				NM_001045163
			isotig00161			isotig00062	isotig00099				NM_200522		isotig00095				NM_212820
			isotig00163			isotig00063					NM_200642		isotig00096				NM_001002362
						isotig00064					NM_001002749		isotig00097				NM_152974
						isotig00065					NM_001115144		isotig00098				NM_131562
						isotig00073					NM_001045243		isotig00099				NM_001029969
						isotig00074					NM_131461		isotig00160				NM_001193598
						isotig00075					contig01742		isotig00161				NM_001197300
						isotig00076					isotig00042		isotig00163				NM_001118898
						isotig00092					isotig00046		isotig00170				NM_212870
						contig26391					isotig00090		isotig00171				NM_199848
						isotig00155					isotig00091						NM_131400
						isotig00162					contig22288						NM_001020513
											isotig00156						NM_131678
																	NM_001142268
																	contig16139
																	contig22691
																	contig07807
																	isotig00040
																	isotig00041
																	isotig00043
																	isotig00045
																	contig26391
																	isotig00175

## Sheet: EST
EST sequence of Megalobrama amblycephala
>contig13057
TTTGTTGTAGAGCTTTTATTTTAACAAGTTAAATGTATTTTATGCTCATCTTGGTTGGAC
AAAATGTAAcaaCACTTATGGGAAATGTGTGTTTCTATAGACTAGTCAGGGTAGCACCAT
ATTtATTTTTTGACAAGAATGAAAACAAGTCTGTGAGGGACAGAAATGCATTAAATGAAT
TGTACCTGTCAATTGTTTAGCTGGCGAAACATTGTTTTGTACACAACAACTCCATAAATG
ATGTGTGATCTTGGACCTTTATCCAGTGCATACCTTTGTAAAGACTTAATCTATCCCTCA
CAGCCTCATTTTTTCATCTATGTAAAATTCAGTATGGCGTCTACCCTGACTAAAGTCTAT
TACAAATAAGACTCAAACATCTGGTTTCAGGTAGTCTTTGTAGATCCGCTTGACTCTTGC
CAGTTCTCGCTCATCTGGTTTTATACTACCATACCATGAGTACCACAGTTCTCCAGAGCT
GAAAGAAAATGGAGCAGGGGTTGGTGCAACAGCACCATGGGTGTTTGAGTAGTCCTCTTT
AGAGTAGTCCACATGAGGTAACTGGACAGAAAGTAAGCCATGATCCCTAGCAGTATCAAT
GGCCTTGTTAAGTAGTTTCTGTTGTTTCATGCACACACCGGTTCGAGTGGGATCATACAC
CATTCCAGTTTGAGGACTAATgAACTGCTGCAACAGATTCACATTCTTGTAGTGGATAAT
GACATTTGGATCACGACAGATGGGACAAGCGTTCGCACATATCTTATCTCCTCTAATACA
GGTCTTTCTTGTCTTTTGAGGTGGGACG
>contig13034
GgggATGCCGGGTCGGGAAAATCCAGCTTTTTACTACGGTTGAGTCTTAATGAATTCAGA
GGAGATATACCAACCACTCTTGGTGTTGATTTTCAAATCAAGAAGATGCTTGTAGATGGA
GAGAAAACAAACCTTCAGATCTGGGACACTGCTGGACAGGAAAGGTTCCGCAGCATTGCC
AGGTCATATTTCCGCAAAGCACATGGAGTGCTACTGCTGTACGATGTCACGTCTGAGAGC
AGCTTCCTGAATGTTCGTGAATGGGTGGAACAGATTCGGGAGTCAACAGATGAGGACATC
CCAATGTGTGTAATAGGGAACAAGGTGGATTTGAGAGCAGAGAGGCCACAGGGAAGCTGT
GTGAGCTCTTTCCATGGGGAAAAGCTTGCTATGGCTTACAATGCCATGTTCTGTGAAGCA
AGTGCTAAAGAGGGGACGAACGTCGTCGAGGCCGTTTTACATTTAGCAAGAGAAGTAAAG
AAACATGCAAAACTGGGGCGGCGGTCAGTGTCACAGGTCAAGCTCAGTCTACACAAACGG
AAGAAGACGCTGAACAACTGCTGTGGAGTCTAAGTCTGGCAGTGAGATCTTGTGTATATG
TCTTAAATTTATTTTAATGTCAGTGCTTTGTAGTAAAGGTCACTTTTTAAATAATTATTG
CACATTATATAATGACCTTTAATGGAAAAATGTTAATAAAACCTTTCTTTTAAGCAATTT
AGACATCTTTTGGAGGTTTTGTACGTGTCCTAGGTGTTAAGCACTGATCAAATGTATACT
TGTACATTTGCCTACAAATGATCAATTCACTTCAGGGTTCAGTGTTTATTTAAATGTTTT
TATTTATGTTGTTGAGGAATGTTCATGTAAATTTTTCTAACATTGTGTTAAATAAAAGTT
TTAGATTTAGTTTAAATCAAAGGTCTGGAAGCCATTTTTCTGATGTTCTCTAGTATTTTT
GACACATCTTTAAAACAAAGAAGCAAACTC
>contig17514
ACCAGTAAGTATATACACGGATCTGACTTGGGTTCGGTTTTGCGATATTTGGTCGTTGTC
AGACGTAAATAAGACCTCGTACATTGGGCCATGGCGTATGAGGCCTGAGGGATTGCGATA
AAAACAACTGGTCGGGATTTTGTGTGTTTTCTACGGGGTTAAACATCAAATTATAGCCTA
TGTATAACTTTATATTTGTGCCAAGTTCCTTTTTTAAAAGTTGGTTGTGTTGGCATCTCG
CACACACCCTCTTAATGGGGAAAATAGAATCACAAATGAGATCTTTATTAAACCTTAAGA
AAAATATTTGAATAAAAGTTCTGTATTATGATACATCCGGCTTATATGAAAATATGAAGC
TCACACTCGAAAGGGAAAGGAGAAAGGGAAAAaAAaGCGCACCCGAGTTTTATTCAGATG
CCCAAACTAAGGAAGATACTTTtCATTTTATGCAAGTCACTCTAAATCTACCAATAATGC
GTCTTAACATTGTTTTGTGTTTAAGTTTAAATACAATGGATCATGCATAAaTAAtAAAAA
TGAAAAACgAAA
>contig22749
ACTTTGTTGAAGCACCTTTGGCACCAATTACAGCCTCAAGTCTTTTTGAGTATGAtgCTC
AAGCTTGGCaCACCTAatTTttTtttGgCAGTTTCTCCCATTCTTCTTTGCAGGACCTCT
CAAGCTCCATCAGGTTGGATGAGGAGCGTCGGTGCACAGCCATGTTCAGAGATGTTCAAG
TCTGGGCTCTGGCAGGGTCACTCAAGGTCATTCACAGAGTTGTCCCGTAGACACTCATTT
GTTATCCTGTCTGTGAGTTTAGGGTCATTGTCCTGTTGGAAGATGAACCTTCACCCCAGT
CTGAGGTCCAGAGTGCTCTGGAGCAGGTTTTCATCAATGATGTCTCTGTACATTGCTGCA
TGCCATCTAACCGTGGGACCTTATATAGTCAGGTGTGTGCCTTTCCAAATCACGTCCAAT
CAACTGAATTTAGCACAGGTGGACTCCAATCAAGTTGTAGAAACATCTCAAGGATGATCA
GTGGAAACAGGAGCAGCTGAGCTCAATTTTAAGG
>contig00009
TTtaaGgTGGCTAGTATTAGAATAGCTGGGGTTATCGGTAAAAGTCCTAGGGCAATTGTG
GTAGATAAGGTGAGTGGGAGGGAGGATTGGGTTGTTTGGGTTCGTCAGGGGGTGATTGAA
TTGATTGTATTAGGAGAGATTGTTAGTGTTATTGCATAACAGAGGCGTAGGTAGAAATAA
AGACTTAGTAGGGCAGCTAGGGCTATAATTGTAGCGGTGATTGGAAGATTTTGTTTTGCC
AGTTCTTGCAGGATTAGTCATTTTGGCATAAATCCTGTTAGTGGGGGTAAGCCTCCTAGT
GATAGTAGTACTAGGGCCGTGGTTGTTGTTAGGACTGGACTTTTTGATCAGACTATTGAA
AGAGTATTGATTTTTGTGACGGATGATGTTTTTAGGGTGAGAAATGCTGCGGATGTCATA
AAAATGTATGTTCCTAGGGCAAGGAGGGTGAGTTGTGGGGCGTATTGGAGAATGATGATT
ATTCAGCCTATGTGTGCGATCGAGGAGTAGGCTAGGATTTTTCGTAGCTGGGTTTGGTTT
AGACCCCCTCATCCTCCAATCAAGGTGGATATGACCCCTAGGGCAGTTAATAGTACGGGG
TCCACGGCTTGGGCCGTTTGGATAATTAGGGCGAAGGGGGCAAGcTTTTtGCCATGTTGA
TAAAATTAGGCCCGTTAGAAGATCTAGTCCTTGTAGGACTTCTGGTATTCAGAAGTGTAT
TGGTGCTAGTCCAATTTTAAGTGCTAGGGCAGTAATGATCATTGTGCTAGCAATAGGGTT
TGATATGTTGTTTATGTCTCATTCTCCTGTGATTCAGGCGTTTGTTGTACTTGCAAATAT
AATTATTGCGGCTGC
>contig16139
CTGTTCTCCCTGAAGCTCATGATGGATGATtGGTCCTATCAgAGGCCTTCAAACTCTTAC
TTTCTGGGTGGCGTTATTAACGTTGAGGCGTCTGTGAAGGTGTACAATCATGTGCCTCTG
CGTGtGTTTGTGGACCGCTGCATGGCCACTCAAGGACCTGATGTCAACTCTCTCCCGAGA
TATTCCTTCATTGAGAACCATGGGTGCTTTGTGGATGCCAAGGCTACAGCTTCCAGCTCC
CGCTTCATGCCTCGGTCCCAAGAGGACAAGATCCAGTTCCAgCTGGAGGCGTTTATGTTC
CAGGACAGCTCCAGTCCTTATGTCTACATAACATGTATTCTGAAGGCAACTATTGCTTCT
GTACCAAGTGATGCTCAGCGGAAATCCTGTTCCTTCGCCAATGGGTGGTTTGCTGCTGAT
GGAAACGACCAAGTTTGTGGTTGCTGTGATTCAACATGTGGTCCTGATGGTGGATTTGCT
GCTTCTCCCTATGGAGGTGTTCAGTGGGAAGGCAAGGCATCACTTGGTCCTGTAATGGTT
CAAGAGCAAAAGGCTGTTTCTCAATAAATCTGACAACATTGATCCTTGCGAAA
>contig22343
TGGTGGTGTTGTGCTATTAGAGGAATGATTGCCAGGGTATTAATTTCCAGTCCTATTCAG
GCTAGTAGTCAGTGGGAGCTGGCAAAGGTTAAGGTGGTTCCTAATCCTAGGCTGGAGAGT
AGGACTGCGAGTACGTAGGGGTTCATTGATGGAGGAGGGACTTTAACCGTCATGTTCGGG
GTATGGGCCCGAAAGCTTGATTAGCTGACCCCATCTTAGAAAGTGGTGTAGAGGAAGCAC
TAAGAGTTTTGATCTCTTGGGCATGGGTTCGATCCCCTTCTTTCTAAGAACTGAGGGGAT
TTTAGCCCCTATAGGCCACTCTATCAAAGTGGTCCCTAAGCATTCGGGCACAGTTCCTGA
aTTATAGTTGTGGGGGAAGGCCCGCTAGTGCGATTGGCAGGGCGATGTGTCATAATACTA
GGGCCAGTGTTAGGGGGAGGAAGTTTTTTCATACAAGATGTATTAGTTGATCATATCGGA
ATCGTGGGTATGAGGCTCGTACTCATAGGAATACGATAGATAGTAGTGCGGCTTTAGTCA
TAAGGCTAATTGTTGTTAACTCTGGGATGTGGTGAATGTGTGATGTTCCTAGGAATAGTA
CGGCTGATAAGGTGTTTATTAATAGGATATTTGCATATTCGGCTAGGAAGAAGAGGGCGA
AGGGCCCTCCTGCATATTCTACGTTAAAGCCTGAGACTAATTCTGATTCTCCTTCTGTTA
GGTCGAATGGTGCTCGATTTGTTTCTGCTAAGGTTGAGATATATCATATTGCGGCTAGTG
GTCAGGCAGGGGCTAGTAATCAGATGCTTTCTTGGGCTGTGCTAAATGTTTGCAGGGTAT
AGCCCCCTGAGAAGATAATGACTGATAGAAGAATTAGTCCTAGGCTCACTTCATAGGAAA
TTGTTTGGGCCACGGCCCGTAGGGCTCCGATTAATGCGTATTTTGAATTTGATGCTCACC
CTGATCCTAGAATGGAGTATACTGCGAGGCTTGATAAGGCCAGGATAAATAGGACTCCCA
GGTTGAGGTCAATTACTGGGTAGGGCATGGGCATGGGTGCTCATAGTGTTATGGCTAGGG
TTAATGCAAGAATGGGGGTGGCTAGGAATAGAAATGGAGAGGATGTAGAGGGGCGGACTG
GTTCTTtGGTAAATAGTTTGACTCCATCGGCGATGGGCTGTAGAAGTCCATATGGTCCGA
CTACATTTGGCCCTTTTCGTAGTTGCATGTATCCTAATACCTTACGTTCGaTTaGAGTTA
GGAAGGCTACTGCTAGTAGGACGGGCACAATATAGGCTAGGGGATTAATTAGGTGGTTTA
TTAGAGTGTTTAGCATGAACTGGGAAGAGGATTTGAACCtcTGGTATAAAGGGCTTAGGC
CTTTCGCAATTTACCATGCTCTGCCACC
>contig24332
CAAGAAATTACTTTATGGAATTTCATTGTTTTACTACCATACATTACGAATACTGCACAT
TTTTCTTGTTCTGCATAAACAACATAACTAACCtGTTTTTtAGCATTGTGATGTGCTGTA
CATTCTGTAGACTACAGACAGATAATGGTGCATATAGATACATTTATGAGGGCAAATCAT
CAGATAGAATCTCATCTGTCCTTTCTTTGGATTTTTTCAAAGCTTTCTCCAGTTCTTCCA
TCACAGGCAGATGTCCCTCGTATTTGTTGGTTTCGATAGACCTGAGTTTCACCTGGTAGT
CTTCCGGCAGCCCGTTCTGCTCCGCTCCCATCACAATAACCTGTAGATACTGTGGTGAAG
GTGGCGCATACACGCAGCTGTTCATGATGTATGTCCGACAGTTGAAATCCTGGTCACTGG
TGGACACGGACACCTCCATTGGGCTGTAAGTCCCCATTTTCACATTCTCCTGCCTGTCCA
AGGACTCAAGGTCCGACATGTTCATCCTCCACACGACCCCCCACACCTCATCACCTGGGC
TGTGCTCAATGGTCGCAACACCACCACG
>contig22691
TGAGGCACTTGCTGGAACTCCAATTACCCGGGCTGATGGTGCAGTTGTTGGCATTCAATG
CCATTATCAAAGGCTTCACAATGTAAGCAGTAATGCCTTGAGGCCAACATGGGTCCCTTA
TGCCTCAACGGAGGTTGGTGAAGAAGTCTTGCTGTTCTCCCTGAAGCTCATGATGGATGA
TTGGTCCTATCAGAGaCCTTCAAACTCTTACTTTCTGGGTGGTGTTGTTAATGTTGAGGC
GTCTGTGAAGGTGTACAATCATGTGCCTCTGCGTGTGTTTGTGGACAGCTGTGTGGCCAC
TCAAGGACCTGATGTGAACTCCCTTCCGAGATATTCCTTCATTGAGAATCACGGGTGCTT
TGTGGATGCCAAGGCTACAGGTTCCAGCTCCCGCTTCATGCCTCGGTCCCAGGAGGACAA
GATCCAGTTCCAGCTGGAGGCATTCATGTTCCAGGAGAGCTCCAATCCTTATATCTACAT
TACATGTATTCTGAAGGCAACCATTGCTTCTGTACCAAGTGATGCTCAGCGCAAATCCTG
TTCCTTCACCAATAGGTGGTTTGCTGCTGATGGAAACGACCAAGTTTGTGGTTGCTGTGA
CTCAACATGTGGTCCTGATGGTGGAATTGCTGCTTCTCCCTATGGAGGTCTTCAGTGGAA
AGGCAAGGCTTCACTTGGTCCTGTAATGATTCAAGAGCAAAAGACTCCTTATAAATAAAA
TTGAGGAACC
>isotig00001
GAGTGTAGTTTTGTGTGCCTCGTTTTCACTCCTGACTCACATTTTCTAGCAGAGTTCATT
GTGAGCTCGCAGATCGCGAGGATGACAGCTCGAGTGTACTGCTTGAGTGCTGTTTTGTTG
TGTTTGTCTGCATGTCTGAGCACAACAGACGCTGGAGTAGCAGCAAATCCAGAAGAGTGT
CCATGCAAAACCTCTGGAGTGGAAAAGAGTGTGAAGCCTGCCGGCGAGCCGCCCAAGCCT
CCAGTGAAGCCTGCTGCTGAGCtGCCCAAGCCTCCAGTGAAGCCTGCTGCTGAGCCGCCC
AAGCCTCCTGTGAAGCCTGCCGCCGAGCCACCCCAGCCTCCAGTGTGTGGCGGAAGCTGT
CCTCAACCTCCCCATCAAGGTGATGGCCACGGCGGACAAGGAGTAGGTCTAGGAGGTTTC
CTAGGACACCTCCTAGGAAAAGTCCTTGGACGTGGACACGGTCATGGGCATGATGGTGAC
GGACACGTCGGATGTCGGTCATAGTGTATTATCAACAAATAAATCCTGTTTAgtGAatAA
AA
>isotig00002
GAGTGTAGTTTTGTGTGCCTCGTTTTCACTCCTGACTCACATTTTCTAGCAGAGTTCATT
GTGAGCTCGCAGATCGCGAGGATGACAGCTCGAGTGTACTGCTTGAGTGCTGTTTTGTTG
TGTTTGTCTGCATGTCTGAGCACAACAGACGCTGGAGTAGCAGCAAATCCAGAAGAGTGT
CCATGCAAAACCTCTGGAGTGGAAAAGAGTGTGAAGCCTGCCGGCGAGCCGCCCAAGCCT
CCAGTGAAGCCTGCTGCTGAGCtGCCCAAGCCTCCAGTGAAGCCTGCCGCCAAGCCTCCa
GTAAAGCCTGCCGctGAGCCACCCCAGCCTCCAGTGTGTGGCGGAAGCTGTCCTCAACCT
CCCCATCAAGGTGATGGCCACGGCGGACAAGGAGTAGGTCTAGGAGGTTTCCTAGGACAC
CTCCTAGGAAAAGTCCTTGGACGTGGACACGGTCATGGGCATGATGGTGACGGACACGTC
GGATGTCGGTCATAGTGTATTATCAACAAATAAATCCTGTTTAgtGAatAAAA
>isotig00003
GAGTGTAGTTTTGTGTGCCTCGTTTTCACTCCTGACTCACATTTTCTAGCAGAGTTCATT
GTGAGCTCGCAGATCGCGAGGATGACAGCTCGAGTGTACTGCTTGAGTGCTGTTTTGTTG
TGTTTGTCTGCATGTCTGAGCACAACAGACGCTGGAGTAGCAGCAAATCCAGAAGAGTGT
CCATGCAAAACCTCTGGAGTGGAAAAGAGTGTGAAGCCTGCCGGCGAGCCGCCCAAGCCT
CCAGTGAAGCCTGCTGCTGAGCCGCCCAAGCCTCCTGTGAAGCCTGCCGCCGAGCCACCC
CAGCCTCCAGTGTGTGGCGGAAGCTGTCCTCAACCTCCCCATCAAGGTGATGGCCACGGC
GGACAAGGAGTAGGTCTAGGAGGTTTCCTAGGACACCTCCTAGGAAAAGTCCTTGGACGT
GGACACGGTCATGGGCATGATGGTGACGGACACGTCGGATGTCGGTCATAGTGTATTATC
AACAAATAAATCCTGTTTAgtGAatAAAA
>isotig00004
GAGTGTAGTTTTGTGTGCCTCGTTTTCACTCCTGACTCACATTTTCTAGCAGAGTTCATT
GTGAGCTCGCAGATCGCGAGGATGACAGCTCGAGTGTACTGCTTGAGTGCTGTTTTGTTG
TGTTTGTCTGCATGTCTGAGCACAACAGACGCTGGAGTAGCAGCAAATCCAGAAGAGTGT
CCATGCAAAACCTCTGGAGTGGAAAAGAGTGTGAAGCCTGCCGgCGAGCCGCCCAAGCCT
CCTGTGAAGCCTGCCGCCGAGCCACCCCAGCCTCCAGTGTGTGGCGGAAGCTGTCCTCAA
CCTCCCCATCAAGGTGATGGCCACGGCGGACAAGGAGTAGGTCTAGGAGGTTTCCTAGGA
CACCTCCTAGGAAAAGTCCTTGGACGTGGACACGGTCATGGGCATGATGGTGACGGACAC
GTCGGATGTCGGTCATAGTGTATTATCAACAAATAAATCCTGTTTAgtGAatAAAA
>isotig00005
GAGTGTAGTTTTGTGTGCCTCGTTTTCACTCCTGACTCACATTTTCTAGCAGAGTTCATT
GTGAGCTCGCAGATCGCGAGGATGACAGCTCGAGTGTACTGCTTGAGTGCTGTTTTGTTG
TGTTTGTCTGCATGTCTGAGCACAACAGACGCTGGAGTAGCAGCAAATCCAGAAGAGTGT
CCATGCAAAACCTCTGGAGTGGAAAAGAGTGTGAAGCCTGCCGCCGAGCCACCCCAGCCT
CCAGTGTGTGGCGGAAGCTGTCCTCAACCTCCCCATCAAGGTGATGGCCACGGCGGACAA
GGAGTAGGTCTAGGAGGTTTCCTAGGACACCTCCTAGGAAAAGTCCTTGGACGTGGACAC
GGTCATGGGCATGATGGTGACGGACACGTCGGATGTCGGTCATAGTGTATTATCAACAAA
TAAATCCTGTTTAgtGAatAAAA
>isotig00006
GAGTGTAGTTTTGTGTGCCTCGTTTTCACTCCTGACTCACATTTTCTAGCAGAGTTCATT
GTGAGCTCGCAGATCGCGAGGATGACAGCTCGAGTGTACTGCTTGAGTGCTGTTTTGTTG
TGTTTGTCTGCATGTCTGAGCACAACAGACGCTGGAGTAGCAGCAAATCCAGAAGAGTGT
CCATGCAAAACCTCTGGAGTGGAAAAGAGTGTGAAGCCTGCCGGCGAGCCGCCCAAGCCT
CCAGTGAAGCCTGCTGCTGAGCtGCCCAAGCCTCCAGTGAAGCCTGCTGCTGAGCCGCCC
AAGCCTCCAGTGAAGCCtGCCgCcAaGCCTCCAGTGTGTGGCGGAAGCTGTCCTCAACCT
CCCcATCAAGGTgATGGCCACGGCGgACAaGGaGTAGGTCTAGGAGgTTTaCCG
>isotig00007
acagctCGAGTGTACTGCTTGAGTGCTGTTTGTTGTGTTtGTCTGCATGTCTGAGCACAA
CAGACGCTGGAGTAGCAGCAAATCCAGAAGAGTGTCCATGCAAAACCTCTGGAGTGGAAA
AGAGTGTGAAGCCTGctgCtGAGCcGCCCAAGCcTCCAGTGAAGCCTGCTGCTGAGCtGC
CCAAGCCTCCAGTGAAGCCTGCTGctGAGCCGCCCAAGCCtCCTGTGAAGCCTGCCGCCG
AGCCACCCCAGCCTCCAGTGTGTGGCGGAAGCTGTCCTCAACCTCCCCATCAAGGTGATG
GCCACGGCGGACAAGGAGTAGGTCTAGGAGGTTTCCTAGGACACCTCCTAGGAAAAGTCT
TTGGACATGGACATGGACGCGGACACGGTCATGGGCACGATGGTGATGGACACATTGGAT
GTCAGTCATAGTGTATTATCAACAAATAAATCCTGTTTAgtGAatAAAA
>isotig00009
GGTGTGATCTCCGTCAGTACGTCCATTGTAAGAAAaTGACTAACCAGCTTTGTAAACTAT
TtGTTGGCGGCCTAAATGTCCAAACAACCGaCGAAGGCTTGCGGGCACATTTTGAACAAT
ATGGACAGCTGACCGACTGCGTGGTGGTGATGAACCAGCCACTACAGCGCTCCAGGTGTT
tCGGGTTTGTAACGTACTCGAGCGTTGAGGAAGCAGACGCCGCcATGTCTGCTAGGCCTC
ATGTCGTGgACGGCAACAaCGTGGATCcGAaGCGAGCGGTGGCCcGggAAGACGCAGGTA
GACCAGAAGCGTTAGCCAAGGTCAAGAAAATATTTGTCGGGGgATTGAAAGACGACATTG
AGGATGAACACCTCCAAGAGTATTTCTCCCAGTTCGGTGCCATCGAGAAAGCTCAGGTCA
TCACCGACAAAGACACTGGGAAAAAGCGAGGCTTCGGCTTTGTGTACTTTGAAGACAACG
ATTCTGCCGATAAAGCCGTCGTGATGAAGTTCCACAGCATCAGCGGTCACAAGGTGGAGG
TGAAGAAGGCGCTCACCAAGCAGGAGATGCAAGCTACTGGCGGTCGCGGCGGCAGGGGAG
GCCGAGGAATGGgCCGgggAAGCAGCTATGGCGGCGGAAGAGGTGGTTACTATGGCGACT
ACGGCTATCAGAACGGCGGATACGGTACCGACAGCAGCTACGAAAGCCAAAGTGCCTACG
GAGGCGGCTATAGTGACCAGATGACCGGTGGATACGGCAACGGGAATGGCTACAGTGACT
TCGGCgAGGGTTATGGACAGCAGGCTTCtGGTtACGGTGCCGCCGAGCCGCCCAAGCCTC
CTGTGAAGCCTGCCGCTGAGCCGCCCAAGCCTCCAGTGTGTGGCGGAAGCTGTCCTCAAA
cTCCCCcTCGAGGTGGTGGTGGTGGTGATGACGATGACGACGACGACAAACGCGGACAAG
GTCTTGGACTAGGTCGCGGACATGGACTAGGCCTTGGACTAGGTCGCGGACATGGCGGAA
AAGGACAAGGCCACAGACcTGACTGTGGAGGACAATGTGATGGCCAATGTCAGCCGTAGT
GTTTATCACCAAATAAATTGTTTAGTGAAGTGtCaaaa
>isotig00010
GGTGTGATCTCCGTCAGTACGTCCATTGTAAGAAAaTGACTAACCAGCTTTGTAAACTAT
TtGTTGGCGGCCTAAATGTCCAAACAACCGaCGAAGGCTTGCGGGCACATTTTGAACAAT
ATGGACAGCTGACCGACTGCGTGGTGGTGATGAACCAGCCACTACAGCGCTCCAGGTGTT
tCGGGTTTGTAACGTACTCGAGCGTTGAGGAAGCAGACGCCGCcATGTCTGCTAGGCCTC
ATGTCGTGgACGGCAACAaCGTGGATCcGAaGCGAGCGGTGGCCcGggAAGACGCAGGTA
GACCAGAAGCGTTAGCCAAGGTCAAGAAAATATTTGTCGGGGgATTGAAAGACGACATTG
AGGATGAACACCTCCAAGAGTATTTCTCCCAGTTCGGTGCCATCGAGAAAGCTCAGGTCA
TCACCGACAAAGACACTGGGAAAAAGCGAGGCTTCGGCTTTGTGTACTTTGAAGACAACG
ATTCTGCCGATAAAGCCGTCGTGATGAAGTTCCACAGCATCAGCGGTCACAAGGTGGAGG
TGAAGAAGGCGCTCACCAAGCAGGAGATGCAAGCTACTGGCGGTCGCGGCGGCAGGGGAG
GCCGAGGAATGGgCCGgggAAGCAGCTATGGCGGCGGAAGAGGTGGTTACTATGGCGACT
ACGGCTATCAGAACGGCGGATACGGTACCGACAGCAGCTACGAAAGCCAAAGTGCCTACG
GAGGCGGCTATAGTGACCAGATGACCGGTGGATACGGCAACGGGAATGGCTACAGTGACT
TCGGCgAGGGTTATGGACAGCAGGCTTCtGGTtACGGTGCCATGAAAGCAGGCTACTTTT
CCGGCAGttCATGACAAATGGgAGGGCGAGGATGAAGAGGACGACGTGAAAGATAATTGG
GATGATGATGAAGAGGAAGAAAAGGAGGAAGAAAAGGAAGAAGAAAAAAaGACAGAGGCT
GAGGCTAAACCTATAGAAAAGAAGAAACTCAGTGAAAAGATAAAAGAAAaGGAAAATTTA
CAAAGAAAAAAaCAAGAGGAGCTCAGAAAACAATTAGAGTCGTCAAAAAGCAGTACAGAA
CTCACACCAGAAGAGGAGCTGGCAGAAAAACTTAGAGTGAAAAAACTACAGGAGGATTCA
GACTTAGAACTAGCAAAAGAGGCATTTGGTGTAGTATCAAATAATGTTACAGGAATTGAT
GCAATGAGTCCCTCTTCAAAAGAAGACTTTACAGAGTTTGAGCGGTTGCTAAAAGAAAAA
ATTTCTCCCTATGAGAAGTCTATACACTATTCCAGCTTTTTAGAGACACTGTTTAGGGAC
CTGTGTCTTTCATTGGAAGTTGAGGACTTGAAGAAAATTAGCAACTCACTAACAGTGTTA
CTAAGTGAAAAGCAGAGGCAAGAAAAGGCAAACAAAGGTAAAAAGAAAAaGAAGGGAGTT
TtACCAGGAGGAGGTTTAAAAGCCAAGCTGAGAGATGATCTGGCAGACTACGGGGAGTTT
GACGGCGGTTATGCACAAGACTATGAGGATTTCATGTGACCAAGGCTTCACCCATTGATA
ACTTTTGCTGATTGCTGAACCATACACCTTAACAGCATGACCTTACCCcACAGTCAGGCC
CACTACCAGAACCATGCTAGAAAACGTCAGCCCGCGCAATGCACACTATCCCCTCAAAGA
GGTTTATGAAGAGAATGAATTAACTGAGGTATTTTTCTCTGTTGTGAATTTAGGTCAGTG
TTTGTCGGAATAATAAAACCGaTAAAATGGGCGGCTCCTcACAAATGTGAACCTACAGTA
TCGATTAATCGtGACAGTCCAGGCTTATATGAACAAAGAGTGTTATTGTTCGGTAACTGC
TAcTTGGAAaTAAATTACATTCTATgcAAA
>isotig00011
TGACCATGTCCATCACCGCCGTGGCCGcGACCTTGTCCGTGTCCGTCATGGTCACCTCGA
TGGGGACTTTGAGGACAGCTTCCGCCACACACTGGAGGCTTGGGCGGCTCGGCGgcAGGG
TTCActGGAGGCTTCACGGgAGGCTTGGGCagCTCAGCAGCAGGgTTCACTCCTACGACT
CCAgCGtCTTTTGtGTTCAAACATGCAGACAGaCACAATAAAACAGCGCTCAATGAGCAT
AACACTCGAGCTGTCATCCTCTCGACcTGCGAGCTCAATGAACTCTGCTAGAAAAcacAC
TGgATTAaTAaaTCAGGAGgAATAaCGAGGCACAGAAAACaCGTGCTGCTGAaC
>isotig00016
CCTTTTtCTAGTAGCGGGaGACtGTAAACTTTTAATGAatATGCTAACAGTtATTTTGTC
AATGTTtATTAGCATATGGCCTCAAAACTCACACACATAGACTAAAAACACAAAACTGGA
GCAATGCCTTGCATATATGTGACGGTTGGCCTTtATTTTGAAATGTGTGGAAGTCTTCCC
ACAGTGTGTTCAGCTTCACTCCTTCATTCCCCTCAGCGACACAGACATCATGGCGgACGC
CGATTCTTGGGATGCTGATAGTTTCGAGCCCGATGAGCCCCTCAAAAAGGCGGCAGTTCA
TGACAAATGGgAGGGCGAGGATGAAGAGGACGACGTGAAAGATAATTGGGATGATGATGA
AGAGGAAGAAAAGGAGGAAGAAAAGGAAGAAGAAAAAAaGACAGAGGCTGAGGCTAAACC
TATAGAAAAGAAGAAACTCAGTGAAAAGATAAAAGAAAaGGAAAATTTACAAAGAAAAAA
aCAAGAGGAGCTCAGAAAACAATTAGAGTCGTCAAAAAGCAGTACAGAACTCACACCAGA
AGAGGAGCTGGCAGAAAAACTTAGAGTGAAAAAACTACAGGAGGATTCAGACTTAGAACT
AGCAAAAGAGGCATTTGGTGTAGTATCAAATAATGTTACAGGAATTGATGCAATGAGTCC
CTCTTCAAAAGAAGACTTTACAGAGTTTGAGCGGTTGCTAAAAGAAAAAATTTCTCCCTA
TGAGAAGTCTATACACTATTCCAGCTTTTTAGAGACACTGTTTAGGGACCTGTGTCTTTC
ATTGGAAGTTGAGGACTTGAAGAAAATTAGCAACTCACTAACAGTGTTACTAAGTGAAAA
GCAGAGGCAAGAAAAGGCAAACAAAGGTAAAAAGAAAAaGAAGGGAGTTTtACCAGGAGG
AGGTTTAAAAGCCAAGCTGAGAGATGATCTGGCAGACTACGGGGAGTTTGACGGCGGTTA
TGCACAAGACTATGAGGATTTCATGTGACCAAGGCTTCACCCATTGATAACTTTTGCTGA
TTGCTGAACCATACACCTTAACAGCATGACCTTACCCcACAGTCAGGCCCACTACCAGAA
CCATGCTAGAAAACGTCAGCCCGCGCAATGCACACTATCCCCTCAAAGAGGTTTATGAAG
AGAATGAATTAACTGAGGTATTTTTCTCTGTTGTGAATTTAGGTCAGTGTTTGTCGGAAT
AATAAAACCGaTAAAATGGGCGGCTCCTcACAAATGTGAACCTACAGTATCGATTAATCG
tGACAGTCCAGGCTTATATGAACAAAGAGTGTTATTGTTCGGTAACTGCTAcTTGGAAaT
AAATTACATTCTATgcAAA
>contig09497
TTTCGAAACAAAATGTTTTTttCTTCAGTTTATTGGCCATCATTTCATGTATTATCAGAa
CATATTATAGTACAATATAGTACAAAAAATAAGTAAATGACATCAATATATCTAATTCTA
GAAAGTCCTGCTCAGGAAACAACCCATCCTGACAGATATTGAAAACTAACCAGGAAAGAA
aCAAATAATTATTtACACTATAAGAATTTTTTTttCTGCAGCTTCAAACaCCAcTCTTTT
AGTTtCTTGATCAGACTACAAACAaaGTTGCACTAGATGAtATtGtGCTTTTGGGAgCAA
cTcTATATTTtGTTCATCTCACAaCATTTACTTtgcTGTATTTGACATGAAAAtgaaaTG
TttCTCACTGCGACAaCAAATGATATGTCTtCATGTGCCTGAGAAaGCTTATTGAAtGtC
TAAAACTCTTAtCACACTGAGTaCAGTACAaCCTCTCTCTAGTGTGAACTCGCTCATGTG
ATTTCAGGTGTGTAGACTGAGTGAAACTCTTAtCACAATATGAGCACTTGTAAGGTCTTT
CTCCAGTATGAATTCTTTGGTGCCGTTTCAGAGACTCCGTTGTAAAAAAACTCTTCCCAC
AGTCaCAaCACACATGATCTTTCACtCcTtCATGTGTTTTCTGGTGATGTTTAAAACTGT
ACAGCCACGAAAAAgTCTTTCCACAGAAaGAACACACATAAGGCCTCTCATCTGAATGAA
CTTTCAGGTGTCGTTTAAGATCTGATG
>contig09638
gAGGAtGCGCAGAAGAGACACGAGACGAGTGCTGAAACTTTCACCATTTGAAGCTGAAAG
CGACGCTGTTAACGACCGTGAATGAAGGACATCTGGTTCTGTCTTCCTGATCGGATTGCA
AAAaGGAaTAAATCACCCTTTACAATCCGAATATAACTGTAATCAGATCTAGTTAATTAA
TTCCGATTATTAGGGTCTATGCAAACACAGCTTGCTACAGTTCACACCTGCAGTGAAGCT
CCTCCCACAACAATTCACCAATAAATACTGGGAATATTCACCTCATCCTACAAGAGAAGG
ACAAACTCCAGGTGTAGCAGCTGAAATCTGTGTGACTGTTAAAGATGGAGTTtaTTAAAG
AGGAGATTGAAGACATGAGTGATCCAGAACCATCCAGAATAAAACATGAAGATACTGAGG
AACAAATAGATCAGATGGACGTGAAAGAGCAAAGAAAAGAAATGGAGAAAATTCAGGAGG
AACATCATAGCTTTAaCAAAACTCAAGGAaCAAAAGCCAAAAaGcTGCACACCTGCTCAC
AGTGTGGAAAGAG
>isotig00018
TTTtAAaTCAGCtaTGATGACGCACATTTGAGTGTTTGAACGACCCACCTAAGTGATCGC
TTTATGGACTGAGTCACATGTTGCGTAACAGCTGTGAAATGGGAGCGTAGtGTGTTTTtC
ATGATCTAAAAATATCAGCAGAAGACCGAAGTACCGAGGGAAGGAGAAATGGACTGAGTA
TAATTTATCCAGTAACGACCTAGCTCTTAGATGACTACGGATggaagAAAAGATCTACAG
CAGAGGCCAGGACCAGGGAGAAACAGGACCAGATGTCGAGCCAGGCAGGACCAGGGGAGA
ATCAGAGGGCACAGAGCAGGGTGAAGAGCAGCAGCAAGCAGTATCCAGAGGGGGAGCCAG
ATCCACAAGGCAGAATAGCGTACCACGTTGGCCACCAGGGGGAGCTCAGCTGGTCTAGAT
CAGAGCAAGCCAAAGATGGGTGTCTCAACAACAGCAGAGAAAGAAAGGGCTCACAAGCAG
AAAGTATCAGGGGGTCATCACCATAGAAAAGTCATGAGGAGGGCATTTGGTTTGTATGGG
TAGAGGTATCCTGTGTAATTTTGAAGTCAATTTCAGTAGTTTGCATTTCAGAACACTTTT
GCTCGCGAAGTTCTGTTCTTTCCTTTTCAGGCGTGGTGAGTGACTGTTTGAAATTCCGAT
GTGTCATCTGTCCTGTTGTTGGCCAAGTCTGATGAATGCTGTTAGTGTGCTGTGGAGATG
ACCGTCCTTTATCGACCACGCCTCCACTGAGTTTCGGCTATAGGCCCGTGGAAAAGTCGT
CCCCATATCCGCTTAAATCCATTAGGTCTGTCCTGAGAAGCAATCCACGTATGAAGGGTT
TTTCGGAGTTGGTTACCCTGCGTCCCTAAACGACACAACTACCTCTACTGCCACACCCGC
TGCGTCAGTCCGACATATGATGCCAGGGCAGCTGCGTATTGCCTGCCGGTAAAAATTTTG
ACGAGTTCATGCATGAATTTTAATGATAAATTGGAGCAAAAGCTCTTAATTaaaaaaaaa
aaaaaagATGCGCTGCATCCATCAAGTTTCCATCATGATTCAACACATGGACATCAACCC
GTATCTGCCAAACCTTTTCTCCTGAAACTACACATAAAGACTCGGTGTCTATGCATTTAG
AATTCCTTAGACACCTCTCGAGCTGTCTGTTTAACAACACCAACAGCTCAGACTGCCTGT
TTGGCTCAAAGGCTGGTGATGCCATGGGAGACAATTCCAAaTTAAAAAaCATGATGCCTT
CTGTGGGACGAGAATCTTTTGGAGGGACCAACTCACAAGATACCTGACACAGCACCCTTG
TTTTTCCAAGTTCCACGATGCAGCAGCCGTAATCGGTTCCAAAAGTGATTTTAATATTCC
GGTAATCGTATGTCTGTCTCCCATCTAAGCGTTTTTtCTCTTCTATGGCTTTAAGAAGAA
AAAGCCTCTCGCAGTTTGACAGCGGAGTATCCCTCATTTTGACAGCTTGAATATATCACA
TAAACAACTCGATTCACCACTGCATCCTCTCACACGCTTCTTTCAGCC
>contig01742
AATCAATACCATGAAATCATTATGAAAGGCCTGAAAGTTGTGATGTGGATTATGTTCTCT
AACAATGTACATCTACTACAGCTGACGAGAGGAGCAAAGCAAAAGAAGGGAAAACTTAAG
TTTTATCTTATATTTCACAGACTTCAGGGCCATCTGGACATAAATTATCCAAAGACCCGA
CTCTTCTATAAGGTACATGTGCAACACTGGCATGCATTGAAATGTGAATGCTTCAAATAT
GAGGCCTTACGAGAACATTGTTCTTTTACACACAGCTATTGCTCCAACTGTTAAAGGCAA
TTTTTgtGGTCCACTATACAAAAGAAGTTCTCTCAACACCCTTTCTTAAATCTGTGTGAA
CGCATTTGAATCCAAGCAGCTTATTCTAATGAAAAAAGTCTGTTTGAAATACAAGATTTG
CTTAAATTTGAGGGGgAAAAAaaTCTAAAACTTAAAAGGAAACATTATGCAAATTACAGC
TAAAATCTCATTCATAGAAAGTGGAAAAATTAGTCACACAATAAGGACTCTACTTTTTtC
CCCCTATACCTTTACCAAaTGTACAACACAAAAGTAATACTGTATATTGTAACATGCTAA
ATCAAGTATGTGAGCTGTACCTTATTAAATGATACTGCTGATTTGATCTTTAACAAATAA
GAAAaGAAAACGCTGCTTTCAGTAGTCTTCGCGGCAGCGGTTTGTAAACCATTAAAGACC
TATGAAGCACATTTGGCAATCAACTAAATGAACCGcGTAGGGACAGGACTGAAATTTTGT
TGATGATCATCAGCATCTTTGACATTTAAATAGGGCTGTCAAACGAtcAATCGCGAttAA
TCGCATCCAAAaCAAAaGCCtGTcTTTACAcAATAT
>contig07807
ATATTCCTgAAAaTAATGTCTTAATGCAATTAATATGGGTCTGAAAAaCAGGCTTcATCC
AACATATAATTTCTTgaCTATTATTGTGAACTTCACTATACAGATTATTACCTGTAACTC
ACTTTTTGCACATGAAATATCTGCTGTATGATTAATATTTGTTAGTGGGAGGAGAGGACA
AGCACATTTTTATTtGAAATGGAACAATATTTtGGTTCATGAAAACATCCCAGATCAGGG
ACTCGTCAACTAGGTAACAGAACTAAACCGGCTGATGTAACGTGCCATCTGATTATAATC
TCACCATCTATAATATCAGCTTTCAGTGGACGTAGTTTCCATGTGTGTATATATTTACAG
TCATATTTTCTGATTTGAAACCAGTCCAAGTAaTCCAAATATGGATCGTAGTGAAGGTCG
TGCTGgACTGAACTCAGTCTTGATACCATCTGCTGATTTTCCCAGTGGTTTTGTGCTGGT
TTGATTTGGTTGTTTATTTCCTGTACGCTCAACACTGATGTTTGTCTGAATAAGTTCAAC
CATCTTCAAGTTAGTAAAtGTGACACTGACAGGTGCTTAGAGAAACGGATGCACTTTCAC
ACTTTCACACGCGCAGGCACAGAAATGATCGCTAAGATTGTCGCAAAAACTGTATTGCGC
TTGTTATTTCGTTCCCTAACTTTAATTCAGACTCGATTGAAAATTAAGGGTTCATGTACT
TATAAAGGGTAAATGATTGTCAGATATTTTGCTGTATATTTATTTAACACAATTCTGCAA
AGAACAAGACATTCTTCAAcGTTGTAAAATGACACTCCAGGGTTGCATTTAGTTTTtGTA
ATTATTTCTTTTTCCATCTATGCAGTTGTATGGATATGTATTCATCATCGAATATACTCA
CAGATTATGATGTCAACCTGTAACTCACTGTCATGCATTTAATGGTTTTtCCCATTAAAA
TGTGTGTTAAC
>contig08482
AAaCaTTGcagaTCTTGGTGGTTCCggACTTTTGGACTGTACTGTATGTAaTTTTAcTTT
ATTATTCTAACATATTTAAACTGTTGTTTTATCTATGGTGCTTTCCCTGATGAAATAATC
AAGCAAGCTATTTGAATTTTAATGCCATTTAGCAGTTATACCAACAAATTCTAATCTGTA
TACAAACATAATATTTTTACCATTGATTTATATGTTTAGTATTAATTCAAACATCCATAA
GATTAGGCTGTTTACATAATCACAATGAAAAGATCATGTGATCTCAATACACTAGGCAAT
TTTCCAGTTACACGTACAGTACCCGTAATATAAACAGAGAAgAAGAGGAGGAGAGTCAGT
CCTTCATTCACCTGTTATCCAGCTCACCTGAAAAATCTAGGATATTTGTTTTGAAATgAa
TTATGAAtATTTTtCCTGTCTCTGATATTTACAGTAGCCACATACAAGGAGGGCCTGTTC
ATCTGCTTAAAACTTGTTTCCATTTTATACAACTGATTTAAACTACTTGGCAAGAATGTA
ATTTACCATTTTTtACTACAGTGTGCTGAACAATTTAAAGAAGATGACAAACTCATCGAT
TGTGTCATCAGTCGTGCTGGAGGTCCTTTACAGAATGGATGATCTTAAATaCcTTTACTT
CATGATCTTTTTtGtCTTGTACATGTttgTACTCTTTGCTAACACCACTCTGATTTTTAt
CATAATTACTGACAAGGCTCTTCATAAACCTATGTATGTCTTTCTATGTAA
>isotig00020
GAAGGACAGAATTCCTGCACTGTGATCCACATACACTCCTGTTCTATAGTAATTCACCTC
ACTCACTGTTCTACTGATGACGGGCTTTACAGGGAGATCAGTCAGTATTTTATTGTGTCT
GAATGAGCAACTGTAGTAAATGCACTCCAAACTCCAGGACTGATAaTTAAATCCAAACCC
ACTATCAGCATCCCCTCCCTTCCTCCTCATGCTCTTATATGACACTGATATAGTCACATC
TGTTCTCCACTCAATCTCCCAGTAAGAGCGTCGATCACTCACACtCtcACTACACAACAC
CTGAGGCCACGCAAAAAATCTGTCTGGATGATCAGGATACGACTGACGTGTGCCATTGTT
AGTAATCACTCTGTTCCCCTCAGACAGAAGGAGGCGTTCACTCACTGTGTTCAGATCCGG
AGTGAGCAGACGGGAATATTGTAGGAAGCCTTTCCTGGTCCAGGAAACAATGTCTTGaTT
TTCCTTTTtGATTTCTTCAAtttGAGCTTCACTCTTAGCcagTCTGATTTCCAGATCTtG
TTTtCCTTTtGATTTCCTCAATCTGAGCTTGTTTTtCCTTTTtGATTTCCTCAATCTGAt
CTTCAcTcTTAGCAtGTCTGATTTCCAGATCTTTtGTtCCTTCAGTACATCTGTGCATGT
TTTCAAAGGACAAGGCAATCCTGAGACGGCAGgTTCTGTCGCGAATATGACATTCGGAGC
GAATACAAGACATTTGTACAGAAGCAGAAGAACTGCTACTCTGAACTTCATTCTTAgTGC
TTTAGCTAAAGCGTGTTGGAGATGTGTGTGCTGTATCTGTATGTGTC
>isotig00024
TTTTgggAGAAGTTTTTATTATTTCCTCTATGAAGTACAGTCCCTGACACCCAGACATGT
TTAGAGCAGAAAAACAATAATTGATTAAAAGAGTACAAACACAATAATGATGCAGCAGCT
TCAGCgCTTGAACCCCTAAAATACACCTGGATTACAATATGTTCAACAAATCTCAATTCA
AATATCAATTCTATATACATGATAAATGATTGATGTGAACTAAATTAAGGTTATTTCCAT
CAACACAAACAGAGCTTGAGAAAAGCACAGATGTCACACACAGTGATCTGACTGTCTATA
TGAGGATTTATCGCAcaCACACACACACACACACTTTTAtccTGACATGATATTTCAggT
TgACAGTATTAATGTAAtGAAGAGACTCTATAACATCTGATTCATCATCAGCTCAAAGCA
TTATGGGTAGAaTCtCtCTGTTCTGATTCATCAAATCAGTTTCACTGATGATCCAagAcT
AAACccAAACCCAGGATAGAGCGGcTcAGTGAATGTGGTCTGGACTGTGTGGATGAGGAT
CATTGTGTCTCCAGaGACGCTGTAGAAGGACAGAGTTCCTGCACTGTGATCCACATACAC
TCCTACTCTATAGTGAGCCAaCCCATACACTCCTATTCCACTGCTGATGGGCTTTACAGG
GAGTTTAGTCTGTATGTTATTGTGTCTGAATGAGTAACCAAGGATTGAAGAGAAGCTCAA
ACTCCAGGACTGATtATTCCATCCAAACATACACTCAATCCATCCCTtCCTGCAGATGCT
CTTATATgaCACTGATATCCACCCATATTcTCCAcTCCACTCAAccTCCCAGTAAGAGCG
TCGATCACTCACACTCTCTCTACACAACACCTGACAATTAGACgAaCCATCAAATCTGTC
TGGATGATCAGGATACgaCTGCaGTGTGTCAGTGCGAaTAATCAGTGTGTTaTTCTCAGA
CAGAcGGAGGTgTTTATtCATtGTGTTCAGATCCAGAGTGAgCtGttGGGAATATTGTAG
GAAGTCCTTCCTGGTCTTGGGAaCAAAGTCTTTGTCTTGTTTATCCCTTCTGAGTTCCTC
AATCTCAGCAAGTCTGATTTCCAGATCTTGTAGTTTCTTCAGTACATCTGAGCATGTTTT
CAAAGGACAAGTTGGTTCTGAGGCGGCAGGTTCTGTCGAGAAAACAAGACATTTGTACAG
AAGCAGAAGAACTGCTACTCTGAACTTCATTCTTagTGCTTTAGCTAAAGCGTGTTGGAG
ATGTGTGTGCTGTATCTGTATGTGTC
>isotig00025
TTTTgggAGAAGTTTTTATTATTTCCTCTATGAAGTACAGTCCCTGACACCCAGACATGT
TTAGAGCAGAAAAACAATAATTGATTAAAAGAGTACAAACACAATAATGATGCAGCAGCT
TCAGCgCTTGAACCCCTAAAATACACCTGGATTACAATATGTTCAACAAATCTCAATTCA
AATATCAATTCTATATACATGATAAATGATTGATGTGAACTAAATTAAGGTTATTTCCAT
CAACACAAACAGAGCTTGAGAAAAGCACAGATGTCACACACAGTGATCTGACTGTCTATA
TGAGGATTTATCGCAcaCACACACACACACACACTTTTAtccTGACATGATATTTCAggT
TgACAGTATTAATGTAAtGAAGAGACTCTATAACATCTGATTCATCATCAGCTCAAAGCA
TTATGGGTAGAaTCtCtCTGTTCTGATTCATCAAATCAGTTTCACTGATGATCCAagAcT
AAACccAAACCCAGGATAGAGCGGcTcAGTGAATGTGGTCTGGACTGTGTGGATGAGGAT
CATTGTGTCTCCAGaGACGCTGTAGAAGGACAGAGTTCCTCCACTGTGATCCACATACAC
TCCTATTCTATAGTGAGCCAATCCATACACTCCTATTCCACTGCTGATGGGCTTTACAGG
GAGTTTAGTCTGTATGTTATTGTGTCTGAATGAGTAACCAAGGATTGAAGAGAAGCTCAA
ACTCCAGGACTGATtATTCCATCCAAACATACACTCAATCCATCCCTtCCTGCAGATGCT
CTTATATgaCACTGATATCCACCCATATTcTCCAcTCCACTCAAccTCCCAGTAAGAGCG
TCGATCACTCACACTCTCTCTACACAACACCTGACAATTAGACgAaCCATCAAATCTGTC
TGGATGATCAGGATACgaCTGCaGTGTGTCAGTGCGAaTAATCAGTGTGTTaTTCTCAGA
CAGAcGGAGGTgTTTATtCATtGTGTTCAGATCCAGAGTGAgCtGttGGGAATATTGTAG
GAAGTCCTTCCTGGTCTTGGGAaCAAAGTCTTTGTCTTGTTTATCCCTTCTGAGTTCCTC
AATCTCAGCAAGTCTGATTTCCAGATCTTGTAGTTTCTTCAGTACATCTGAGCATGTTTT
CAAAGGACAAGTTGGTTCTGAGGCGGCAGGTTCTGTCGAGAAAACAAGACATTTGTACAG
AAGCAGAAGAACTGCTACTCTGAACTTCATTCTTagTGCTTTAGCTAAAGCGTGTTGGAG
ATGTGTGTGCTGTATCTGTATGTGTC
>isotig00026
GAAGGACAGAATTCCTGCACTGTGATCCACATACACTCCTGTTCTATAGTAATTCACCTC
ACTCACTGTTCTACTGATGACGGGCTTTACAGGGAGATCAGTCAGTATTTTATTGTGTCT
GAATGAGCAACTGTAGTAAATGCACTCCAAACTCCAGGACTGATAaTTAAATCCAAACCC
ACTATCAGCATCCCCTCCCTTCCTCCTCATGCTCTTATATGACACTGATATAGTCACATC
TGTTCTCCACTCAATCTCCCAGTAAGAGCGTCGATCACTCACACtCtcACTACACAACAC
CTGAGGCCACGCAAAAAATCTGTCTGGATGATCAGGATACGACTGACGTGTGCCATTGTT
AGTAATCACTCTGTTCCCCTCAGACAGAAGGAGGCGTTCACTCACTGTGTTCAGATCCGG
AGTGAGCAGACGGGAATATTGTAGGAAGCCTTTCCTGGTCCAGGAAACAATGTCTTGaTT
TTCCTTTTtGATTTCTTCAAtttGAGCTTCACTCTTAGCcagTCTGATTTCCAGATCTtG
TTTtCCTTTtGATTTCCTCAATCTGAGCTTGTTTTtCCTTTTtGATTTCCTCAATCTGAt
CTTCAcTcTTAGCAtGTCTGATTTCCAGATCTTTtGTtCCTTCAGTACATCTGTGCATGT
TTTCAAAGGACAAGGCAATCCTGAGACGGCAGgTTCTGTCGCGAATATGACATTCGGAGC
GAATACAAGACATTTGTACAGAAGCAGAAGAACTGCTACTCTGAACTTCATTCTtagTGC
TTTAGCTAAAGCGTGTTGGAGATGTGTGTGCTGTATCTGTATGT
>isotig00027
GAAGGACAGAATTCCTGCACTGTGATCCACATACACTCCTGTTCTATAGTAATTCACCTC
ACTCACTGTTCTACTGATGACGGGCTTTACAGGGAGATCAGTCAGTATTTTATTGTGTCT
GAATGAGCAACTGTAGTAAATGCACTCCAAACTCCAGGACTGATAaTTAAATCCAAACCC
ACTATCAGCATCCCCTCCCTTCCTCCTCATGCTCTTATATGACACTGATATAGTCACATC
TGTTCTCCACTCAATCTCCCAGTAAGAGCGTCGATCACTCACACtCtcACTACACAACAC
CTGAGGCCACGCAAAAAATCTGTCTGGATGATCAGGATACGACTGACGTGTGCCATTGTT
AGTAATCACTCTGTTCCCCTCAGACAGAAGGAGGCGTTCACTCACTGTGTTCAGATCCGG
AGTGAGCAGACGGGAATATTGTAGGAAGCCTTTCCTGGTCCAGGAAACAATGTCTTGaTT
TTCCTTTTtGATTTCTTCAAtttGAGCTTCACTCTTGGCAAGTCTGATTTCCAGATCTTG
TTTTtCCTTTTTGATTTCTTCAATTTGAGCTTCACTCTTAGCCAGTCTGATTTCCAGATC
TTGTTTGATTTCCTCAGTCTTAGATTCACTCTTAGCATGTCTGATTTCCAGATCTTTtAG
TTGCTTCTCTGTGGCTCCAaGTtCCTTCAGTACATCTGTGCATGTTTTCAAAGGACAAGG
CAATCCTGAGACGGCAGgTTCTGTCGCGAATATGACATTCGGAGCGAATACAAGACATTT
GTACAGAAGCAGAAGAACTGCTACTCTGAACTTCATTCTTAgTGCTTTAGCTAAAGCGTG
TTGGAGATGTGTGTGCTGTATCTGTATGTGTC
>isotig00028
GAAGGACAGAATTCCTGCACTGTGATCCACATACACTCCTGTTCTATAGTAATTCACCTC
ACTCACTGTTCTACTGATGACGGGCTTTACAGGGAGATCAGTCAGTATTTTATTGTGTCT
GAATGAGCAACTGTAGTAAATGCACTCCAAACTCCAGGACTGATAaTTAAATCCAAACCC
ACTATCAGCATCCCCTCCCTTCCTCCTCATGCTCTTATATGACACTGATATAGTCACATC
TGTTCTCCACTCAATCTCCCAGTAAGAGCGTCGATCACTCACACtCtcACTACACAACAC
CTGAGGCCACGCAAAAAATCTGTCTGGATGATCAGGATACGACTGACGTGTGCCATTGTT
AGTAATCACTCTGTTCCCCTCAGACAGAAGGAGGCGTTCACTCACTGTGTTCAGATCCGG
AGTGAGCAGACGGGAATATTGTAGGAAGCCTTTCCTGGTCCAGGAAACAATGTCTTGaTT
TTCCTTTTtGATTTCTTCAAtttGAGCTTCACTCTTAGCcagTCTGATTTCCAGATCTTG
TTTGATTTCCTcAGTCTGATTTtCACTCTTAGCATGTCTGATTTCCAGATCTTTtAGTTG
CTTCTCTGTGGCTCcAAGTTCCTTCAGTACATCTGTGCATGTTTtCAAaGGACAAGTCAA
TCCTGAgACGGCAGATTCTGATGCGAATATGACATTCGgAGCAAATACAAGACATTTGTA
CAGAAGCAGAAGAACTGCTACTCTGAACTTCATTCTTagTGCTTTAGCTAAAGCGTGTTG
GAGATGTGTGTGCTGTATCTGTATGTGTC
>isotig00030
TTTTgggAGAAGTTTTTATTATTTCCTCTATGAAGTACAGTCCCTGACACCCAGACATGT
TTAGAGCAGAAAAACAATAATTGATTAAAAGAGTACAAACACAATAATGATGCAGCAGCT
TCAGCgCTTGAACCCCTAAAATACACCTGGATTACAATATGTTCAACAAATCTCAATTCA
AATATCAATTCTATATACATGATAAATGATTGATGTGAACTAAATTAAGGTTATTTCCAT
CAACACAAACAGAGCTTGAGAAAAGCACAGATGTCACACACAGTGATCTGACTGTCTATA
TGAGGATTTATCGCAcaCACACACACACACACACTTTTAtccTGACATGATATTTCAggT
TgACAGTATTAATGTAAtGAAGAGACTCTATAACATCTGATTCATCATCAGCTCAAAGCA
TTATGGGTAGAaTCtCtCTGTTCTGATTCATCAAATCAGTTTCACTGATGATCCAagAcT
AAACccAAACCCAGGATAGAGCGGcTcAGTGAATGTGGTCTGGACTGTGTGGATGAGGAT
CATTGTGTCTCCAGaGACGCTGTAGAAGGACAGAGTTCCTGCACTGTGATCCACATACAC
TCCTACTCTATAGTGAGCCAaCCCATACACTCCTATTCCACTGCTGATGGGCTTTACAGG
GAGTTTAGTCTGTATGTTATTGTGTCTGAATGAGTAACCAAGGATTGAAGAGAAGCTCAA
ACTCCAGGACTGATtATTCCATCCAAACATACACTCAATCCATCCCTtCCTGCAGATGCT
CTTATATgaCACTGATATCCACCCATATTcTCCAcTCCACTCAAccTCCCAGTAAGAGCG
TCGATCACTCACACTCTCTCTACACAACACCTGACAATTAGACgAaCCATCAAATCTGTC
TGGATGATCAGGATACgaCTGCaGTGTGTCAGTGCGAaTAATCAGTGTGTTaTTCTCAGA
CAGAcGGAGGTgTTTATtCATtGTGTTCAGATCCAGAGTGAgCtGttGGGAATATTGTAG
GAAGTCCTTCCTGGTCTTGGGAaCAAAGTCTTTGTCTTGTTTATCCCTTCTGAGTTCCTC
AATCTCAGCAAGTCTGATTTCCAGATCTTGTAGTTTCTTCAGTACATCTGAGCATGTTTT
CAAAGGACAAGTTGGTTCTGAGGCGGCAGGTTCTGTCGAGAAAACAAGACATTTGTACAG
AAGCAGAAGAACTGCTACTCTGAACTTCATTCTtagTGCTTTAGCTAAAGCGTGTTGGAG
ATGTGTGTGCTGTATCTGTATGT
>isotig00031
TTTTgggAGAAGTTTTTATTATTTCCTCTATGAAGTACAGTCCCTGACACCCAGACATGT
TTAGAGCAGAAAAACAATAATTGATTAAAAGAGTACAAACACAATAATGATGCAGCAGCT
TCAGCgCTTGAACCCCTAAAATACACCTGGATTACAATATGTTCAACAAATCTCAATTCA
AATATCAATTCTATATACATGATAAATGATTGATGTGAACTAAATTAAGGTTATTTCCAT
CAACACAAACAGAGCTTGAGAAAAGCACAGATGTCACACACAGTGATCTGACTGTCTATA
TGAGGATTTATCGCAcaCACACACACACACACACTTTTAtccTGACATGATATTTCAggT
TgACAGTATTAATGTAAtGAAGAGACTCTATAACATCTGATTCATCATCAGCTCAAAGCA
TTATGGGTAGAaTCtCtCTGTTCTGATTCATCAAATCAGTTTCACTGATGATCCAagAcT
AAACccAAACCCAGGATAGAGCGGcTcAGTGAATGTGGTCTGGACTGTGTGGATGAGGAT
CATTGTGTCTCCAGaGACGCTGTAGAAGGACAGAGTTCCTCCACTGTGATCCACATACAC
TCCTATTCTATAGTGAGCCAATCCATACACTCCTATTCCACTGCTGATGGGCTTTACAGG
GAGTTTAGTCTGTATGTTATTGTGTCTGAATGAGTAACCAAGGATTGAAGAGAAGCTCAA
ACTCCAGGACTGATtATTCCATCCAAACATACACTCAATCCATCCCTtCCTGCAGATGCT
CTTATATgaCACTGATATCCACCCATATTcTCCAcTCCACTCAAccTCCCAGTAAGAGCG
TCGATCACTCACACTCTCTCTACACAACACCTGACAATTAGACgAaCCATCAAATCTGTC
TGGATGATCAGGATACgaCTGCaGTGTGTCAGTGCGAaTAATCAGTGTGTTaTTCTCAGA
CAGAcGGAGGTgTTTATtCATtGTGTTCAGATCCAGAGTGAgCtGttGGGAATATTGTAG
GAAGTCCTTCCTGGTCTTGGGAaCAAAGTCTTTGTCTTGTTTATCCCTTCTGAGTTCCTC
AATCTCAGCAAGTCTGATTTCCAGATCTTGTAGTTTCTTCAGTACATCTGAGCATGTTTT
CAAAGGACAAGTTGGTTCTGAGGCGGCAGGTTCTGTCGAGAAAACAAGACATTTGTACAG
AAGCAGAAGAACTGCTACTCTGAACTTCATTCTtagTGCTTTAGCTAAAGCGTGTTGGAG
ATGTGTGTGCTGTATCTGTATGT
>isotig00032
TTTTgggAGAAGTTTTTATTATTTCCTCTATGAAGTACAGTCCCTGACACCCAGACATGT
TTAGAGCAGAAAAACAATAATTGATTAAAAGAGTACAAACACAATAATGATGCAGCAGCT
TCAGCgCTTGAACCCCTAAAATACACCTGGATTACAATATGTTCAACAAATCTCAATTCA
AATATCAATTCTATATACATGATAAATGATTGATGTGAACTAAATTAAGGTTATTTCCAT
CAACACAAACAGAGCTTGAGAAAAGCACAGATGTCACACACAGTGATCTGACTGTCTATA
TGAGGATTTATCGCAcaCACACACACACACACACTTTTAtccTGACATGATATTTCAggT
TgACAGTATTAATGTAAtGAAGAGACTCTATAACATCTGATTCATCATCAGCTCAAAGCA
TTATGGGTAGAaTCtCtCTGTTCTGATTCATCAAATCAGTTTCACTGATGATCCAagAcT
AAACccAAACCCAGGATAGAGCGGcTcAGTGAATGTGGTCTGGACTGTGTGGATGAGGAT
CATTGTGTCTCCAGaGACGCTGTAGAAGGACAGAGTTCCTGCACTGTGATCCACATACAC
TCCTACTCTATAGTGAGCCAaCCCATACACTCCTATTCCACTGCTGATGGGCTTTACAGG
GAGTTTAGTCTGTATGTTATTGTGTCTGAATGAGTAACCAAGGATTGAAGAGAAGCTCAA
ACTCCAGGACTGATtATTCCATCCAAACATACACTCAATCCATCCCTtCCTGCAGATGCT
CTTATATgaCACTGATATCCACCCATATTcTCCAcTCCACTCAAccTCCCAGTAAGAGCG
TCGATCACTCACACTCTCTCTACACAACACCTGACAATTAGACgAaCCATCAAATCTGTC
TGGATGATCAGGATACgaCTGCaGTGTGTCAGTGCGAaTAATCAGTGTGTTaTTCTCAGA
CAGAcGGAGGTgTTTATtCATtGTGTTCAGATCCAGAGTGAgCtGttGGGAATATTGTAG
GAAGTCGTTCCTGGTtctGGGAaCAaTGTTGGTgAAaGTGACTCTGTCAGAGATCTTCTT
cAgCtCCTCTTTGCAGAAATCCTCCAGTTTGTCTCTCAGCTGacGGACAGATTCTCTCAC
aacATCAAAAGAGgaGAGAgAAcTGAaGggATCGTCATTTACgtcTGTAGATtCAGGAGG
agCtGAGAGAGActGGAAACTctgcAGGAAATGGATGTGATCctgTGTGTGTGAAAGCTG
CTCCAGctCAGCgTCTCTCcTCCTCAGATCATtgaTCTCCTGCTCCAGtcGCTCCAGTcg
tCcTTCAGCTCGACTCACTGCAGTCTTTTCCTGatCtCTGATCcGCTgTGTggCCTCAgA
GCGGCTTCTCTCAATGGAGCGGATgAGctCAGTgAaGATCCTCTCACTGTCCTCcaCTGC
TgCcTGTGCAGaGCGCTTgtGAGA
>isotig00033
TTTTgggAGAAGTTTTTATTATTTCCTCTATGAAGTACAGTCCCTGACACCCAGACATGT
TTAGAGCAGAAAAACAATAATTGATTAAAAGAGTACAAACACAATAATGATGCAGCAGCT
TCAGCgCTTGAACCCCTAAAATACACCTGGATTACAATATGTTCAACAAATCTCAATTCA
AATATCAATTCTATATACATGATAAATGATTGATGTGAACTAAATTAAGGTTATTTCCAT
CAACACAAACAGAGCTTGAGAAAAGCACAGATGTCACACACAGTGATCTGACTGTCTATA
TGAGGATTTATCGCAcaCACACACACACACACACTTTTAtccTGACATGATATTTCAggT
TgACAGTATTAATGTAAtGAAGAGACTCTATAACATCTGATTCATCATCAGCTCAAAGCA
TTATGGGTAGAaTCtCtCTGTTCTGATTCATCAAATCAGTTTCACTGATGATCCAagAcT
AAACccAAACCCAGGATAGAGCGGcTcAGTGAATGTGGTCTGGACTGTGTGGATGAGGAT
CATTGTGTCTCCAGaGACGCTGTAGAAGGACAGAGTTCCTCCACTGTGATCCACATACAC
TCCTATTCTATAGTGAGCCAATCCATACACTCCTATTCCACTGCTGATGGGCTTTACAGG
GAGTTTAGTCTGTATGTTATTGTGTCTGAATGAGTAACCAAGGATTGAAGAGAAGCTCAA
ACTCCAGGACTGATtATTCCATCCAAACATACACTCAATCCATCCCTtCCTGCAGATGCT
CTTATATgaCACTGATATCCACCCATATTcTCCAcTCCACTCAAccTCCCAGTAAGAGCG
TCGATCACTCACACTCTCTCTACACAACACCTGACAATTAGACgAaCCATCAAATCTGTC
TGGATGATCAGGATACgaCTGCaGTGTGTCAGTGCGAaTAATCAGTGTGTTaTTCTCAGA
CAGAcGGAGGTgTTTATtCATtGTGTTCAGATCCAGAGTGAgCtGttGGGAATATTGTAG
GAAGTCGTTCCTGGTtctGGGAaCAaTGTTGGTgAAaGTGACTCTGTCAGAGATCTTCTT
cAgCtCCTCTTTGCAGAAATCCTCCAGTTTGTCTCTCAGCTGacGGACAGATTCTCTCAC
aacATCAAAAGAGgaGAGAgAAcTGAaGggATCGTCATTTACgtcTGTAGATtCAGGAGG
agCtGAGAGAGActGGAAACTctgcAGGAAATGGATGTGATCctgTGTGTGTGAAAGCTG
CTCCAGctCAGCgTCTCTCcTCCTCAGATCATtgaTCTCCTGCTCCAGtcGCTCCAGTcg
tCcTTCAGCTCGACTCACTGCAGTCTTTTCCTGatCtCTGATCcGCTgTGTggCCTCAgA
GCGGCTTCTCTCAATGGAGCGGATgAGctCAGTgAaGATCCTCTCACTGTCCTCcaCTGC
TgCcTGTGCAGaGCGCTTgtGAGA
>isotig00035
TTTTgggAGAAGTTTTTATTATTTCCTCTATGAAGTACAGTCCCTGACACCCAGACATGT
TTAGAGCAGAAAAACAATAATTGATTAAAAGAGTACAAACACAATAATGATGCAGCAGCT
TCAGCgCTTGAACCCCTAAAATACACCTGGATTACAATATGTTCAACAAATCTCAATTCA
AATATCAATTCTATATACATGATAAATGATTGATGTGAACTAAATTAAGGTTATTTCCAT
CAACACAAACAGAGCTTGAGAAAAGCACAGATGTCACACACAGTGATCTGACTGTCTATA
TGAGGATTTATCGCAcaCACACACACACACACACTTTTAtccTGACATGATATTTCAggT
TgACAGTATTAATGTAAtGAAGAGACTCTATAACATCTGATTCATCATCAGCTCAAAGCA
TTATGGGTAGAaTCtCtCTGTTCTGATTCATCAAATCAGTTTCACTGATGATCCAagAcT
AAACccAAACCCAGGATAGAGCGGcTcAGTGAATGTGGTCTGGACTGTGTGGATGAGGAT
CATTGTGTCTCCAGaGACGCTGTAGAAGGACAGAGTTCCTCCACTGTGATCCACATACAC
TCCTATTCTATAGTGAGCCAATCCATACACTCCTATTCCACTGCTGATGGGCTTTACaGG
gAGTTTAGTCTGTATGTTATtGTGTCTGAATGAGTAACCAAGGATTGAAGAGAAGCTCAA
ACTCCAGGACTGATTATTCCATCCAAACATACACTCAATCCATCCCTTCCTGCAGATGct
CTTATATGacACTGATATCcaCCCAtaTTCTCCAcTCCAcTCAACcTCCCaGTAAGagCG
TCGATCACTCACACTCTCtCCAcacaacacctgagaaat
>isotig00036
GAAGGACAGAATTCCTGCACTGTGATCCACATACACTCCTGTTCTATAGTAATTCACCTC
ACTCACTGTTCTACTGATGACGGGCTTTACAGGGAGATCAGTCAGTATTTTATTGTGTCT
GAATGAGCAACTGTAGTAAATGCACTCCAAACTCCAGGACTGATAaTTAAATCCAAACCC
ACTATCAGCATCCCCTCCCTTCCTCCTCATGCTCTTATATGACACTGATATAGTCACATC
TGTTCTCCACTCAATCTCCCAGTAAGAGCGTCGATCACTCACACtCtcACTACACAACAC
CTGAGGCCACGCAAAAAATCTGTCTGGATGATCAGGATACGACTGACGTGTGCCATTGTT
AGTAATCACTCTGTTCCCCTCAGACAGAAGGAGGCGTTCACTCACTGTGTTCAGATCCGG
AGTGAGCAGACGGGAATATTGTAGGAAGCCTTTCCTGGTCCAGGAAACAATGTCTTGaTT
TTCCTTTTtGATTTCTTCAAtttGAGCTTCACTCTTGGCAAGTCTGATTTCCAGATCTTG
TTTTtCCTTTTtGATTTCTTCAATTTGAGCTTCACTCTTAGCCAGTCTGATTTCCAGATC
TTGTTTGATTTCCTCAGTCTTAGATTCACTCTTAGCATGTCTGATTTCCAGATCTTTtAG
TTGCTTCTCTGTGGCTCCAaGTtCCTTCAGTACATCTGTGCATGTTTTCAAAGGACAAGG
CAATCCTGAGACGGCAGgTTCTGTCGCGAATATGACATTCGGAGCGAATACAAGACATTT
GTACAGAAGCAGAAGAACTGCTACTCTGAACTTCATTCTtagTGCTTTAGCTAAAGCGTG
TTGGAGATGTGTGTGCTGTATCTGTATGT
>isotig00037
GAAGGACAGAATTCCTGCACTGTGATCCACATACACTCCTGTTCTATAGTAATTCACCTC
ACTCACTGTTCTACTGATGACGGGCTTTACAGGGAGATCAGTCAGTATTTTATTGTGTCT
GAATGAGCAACTGTAGTAAATGCACTCCAAACTCCAGGACTGATAaTTAAATCCAAACCC
ACTATCAGCATCCCCTCCCTTCCTCCTCATGCTCTTATATGACACTGATATAGTCACATC
TGTTCTCCACTCAATCTCCCAGTAAGAGCGTCGATCACTCACACtCtcACTACACAACAC
CTGAGGCCACGCAAAAAATCTGTCTGGATGATCAGGATACGACTGACGTGTGCCATTGTT
AGTAATCACTCTGTTCCCCTCAGACAGAAGGAGGCGTTCACTCACTGTGTTCAGATCCGG
AGTGAGCAGACGGGAATATTGTAGGAAGCCTTTCCTGGTCCAGGAAACAATGTCTTGaTT
TTCCTTTTtGATTTCTTCAAtttGAGCTTCACTCTTAGCcagTCTGATTTCCAGATCTTG
TTTGATTTCCTcAGTCTGATTTtCACTCTTAGCATGTCTGATTTCCAGATCTTTtAGTTG
CTTCTCTGTGGCTCcAAGTTCCTTCAGTACATCTGTGCATGTTTtCAAaGGACAAGTCAA
TCCTGAgACGGCAGATTCTGATGCGAATATGACATTCGgAGCAAATACAAGACATTTGTA
CAGAAGCAGAAGAACTGCTACTCTGAACTTCATTCTtagTGCTTTAGCTAAAGCGTGTTG
GAGATGTGTGTGCTGTATCTGTATGT
>isotig00038
CTACGTAAGGGTTAGtAATCATTCTGTTCCCCTTAGACaGATGGAGGTTTTTATTCACTG
TGTTCAGATCCAGAGtGAGCAGACGGGAaTATTGTAGGAaGTCGTtCcTGGtCcTGGgAA
CAaTGTCTTGTTTTtCCTTTTTGAaTtCTTCAATCTGAGcTtCACtCTTAGCcagTCTGA
TTTCCAGATCTTGTTTTtCCTTTTtGATTTCCTCAATCTGAtCTTCAcTcTTAGCAtGTC
TGATTTCCAGATCTTTtaGTtCCTTCAGTACATCTGTGCATGTTTTCAAAGGACAAGGCA
ATCCTGAGACGGCAGgTTCTGTCGCGAATATGACATTCGGAGCGAATACAAGACATTTGT
ACAGAAGCAGAAGAACTGCTACTCTGAACTTCATTCTTAgTGCTTTAGCTAAAGCGTGTT
GGAGATGTGTGTGCTGTATCTGTATGTGTC
>isotig00039
CTACGTAAGGGTTAGtAATCATTCTGTTCCCCTTAGACaGATGGAGGTTTTTATTCACTG
TGTTCAGATCCAGAGtGAGCAGACGGGAaTATTGTAGGAaGTCGTtCcTGGtCcTGGgAA
CAaTGTCTTGTTTTtCCTTTTTGAaTtCTTCAATCTGAGcTtCACtCTTAGCcagTCTGA
TTTCCAGATCTTGTTTTtCCTTTTtGATTTCCTCAATCTGAtCTTCAcTcTTAGCAtGTC
TGATTTCCAGATCTTTtaGTtCCTTCAGTACATCTGTGCATGTTTTCAAAGGACAAGGCA
ATCCTGAGACGGCAGgTTCTGTCGCGAATATGACATTCGGAGCGAATACAAGACATTTGT
ACAGAAGCAGAAGAACTGCTACTCTGAACTTCATTCTtagTGCTTTAGCTAAAGCGTGTT
GGAGATGTGTGTGCTGTATCTGTATGT
>isotig00040
GAAGGACAGAGTTCCTGCACTGTGATCCACATaCACTCCtACTCTATAGTAATTCTTCCC
AttcACTGTTCTACTGATGATGGGCTTTACAGGGAGATCAGTCCTTTtGTTGTgTAGGAa
TGaGTAaCTGGaGgAAAAGCAtcTCAAAcTCCAGGACTGATCATTAGTTCCAAACagtCT
cccAcGACCCTCtCTATTCCTGCTGATGCTCTTATATGACACTGATATATCCAcTtCTAC
ACTCCAcTCAACCTCCCAGTAAGAGCGTCGATCACTCACaCTCTCTCTACACAACaCCTG
ATGAaGATCAAATCTGTCTGGATGATCAgtATACGACTgAaGCTCTGGGTAAACGTTAGT
AATCAcTGTGTTGTTCTCAGACAGACGGAGGTATTTATTCATTGAGTTCAGATCTGGAGT
GAGCAGACGGGAATATTGTAGgAaGTCTTCCTGGTCCTgAAaCAaTGTCTTGTTTTCCTT
TTTGATTTCCTCAATCTGAGTTTCACTCTTGGCCAGTCTGATTTCCAGATCTTTTAGTTC
CTTCAGTACATCTGTGCATGTTTTCAAAGGACAAGTCAATCCTGAGACGTCAGATTCTGT
CGCGAATATGACGTTCGGAGCGAATACAAGACATTTGTACAGAAGCAGAAGAACTGCTAC
TCTGAACTTCATTCTTagTGCTTTAGCTAAAGCGTGTTGGAGATGTGTGTGCTGTATCTG
TATGTGTC
>isotig00041
TTTTgggAGAAGTTTTTATTATTTCCTCTATGAAGTACAGTCCCTGACACCCAGACATGT
TTAGAGCAGAAAAACAATAATTGATTAAAAGAGTACAAACACAATAATGATGCAGCAGCT
TCAGCgCTTGAACCCCTAAAATACACCTGGATTACAATATGTTCAACAAATCTCAATTCA
AATATCAATTCTATATACATGATAAATGATTGATGTGAACTAAATTAAGGTTATTTCCAT
CAACACAAACAGAGCTTGAGAAAAGCACAGATGTCACACACAGTGATCTGACTGTCTATA
TGAGGATTTATCGCAcaCACACACACACACACACTTTTAtccTGACATGATATTTCAggT
TgACAGTATTAATGTAAtGAAGAGACTCTATAACATCTGATTCATCATCAGCTCAAAGCA
TTGTGGGTAAAAaCAGCCTGTTCTGATTCATCATCAGCTCAAAGCATTGTGGGTAGAGTC
TCTCTACAGTCTGTTGTGATTCATCAACACAGTTTCACTGATCCAGgAAaTTGAACACTA
ATCCCAGGATAGAGCGGTTGAGTGAATGTGGTCtGgACTGTGTGGATGAGgCTCATTGtG
TCTCCAGAGACGCTGTAGAAGGACAGAATTCCTCcaCTGggATCCACATACACTCCTACT
CTCCtGCTGATGGACTTTACAGGGAGTTTAGTCTCTATGTTATTGTGTCTGAATGAGTAA
CTGGAGGACAAACTCCAGGACTGATCATTACCTCCAAAATCACACTTATTATCCACTCCC
C
>isotig00042
GgTATTTGATAGAGCACTTTCAGATTGCAGCATGGCGTCCGATGAACCTAAAGCCAAAAG
GATTAAACTTGAGGAAAAAAaGCTCAGTCAAAATGCCcTTTTCGGGATGGGAAACCCCcT
GCTTGACATCTGTGCTGTGGTGGACAAAGACTTTCTAGACAAGTATGGACTTAAGGCAAA
TGACCAGATTTTAGCAGAGGAGAAACACAAGGAAATGTTTGAAGAGATAGTCAAGAAATT
CAAGGTTGAATATCATGCTGGAGGTGCCACTCAGAACTCTGTGAAAGTTGCACAGTGGAT
GATCCAGGAGCCGCACAACGTTGCCACCTTCTTTGGCTGCATCGGGAAGGATAAGTTCGG
GAGGATCCTGAAGGAGAAGGCAGAGGAGGCCCACGTGGATGCCCACTACTATGAGCAGAG
TGAGGAGCCCACGGGGACCTGCGCTGCCTGCATCACTGGCGACAACAGGTCTCTTGTTGC
GAATCTCGCTGCCGCTAATTGCTACAAAAAaGAGAAACACCTCGATCTGGAGGACAACTG
GAAACTTGTTGAGAAAGCCAAAGTTTACTACATCGCTGGGTTCTTCCTGACCGTGTCCTT
GGAGTCGATCCTGAAGGTAGCCAAACACGCTTCTGACAACAACAAAATCTTCTGCTTGAA
TCTGTCGGCTCCATTCATCTGTGAGTTCTTCAAGGAGGCCCTGCTGAAGGTTATGCCCTA
TGTGGACATCCTTTTTGGCAACGAGACGGAGGCCGCCGCGTTTGCGCGAGAACAAGGCTT
TGAGACTGAAGACATTGAGGAGATTGCAAAGAAGGCCCAAAGCTTACCCAAAGTGAACAA
GAAAAGGCAGAGGATTGTTGTCTTCACCCAAGGCAACGAAGGAACTGTAATGACCAAAGG
TGACAAGGTGGAGACATTCCCTGTCCTGGAGATTGACCAGAACGAGATAGTGGACACCAA
CGGTGCTGGAGACGCCTTTGTTGGAGGTTTCCtGTCTCaGCTGGTACAGGATAAGACCTT
TGAGCAGTGCATCCGTGCTGGACACTACGCTGCTAACGTCatttCCtcAATCTGAGCTTC
ACTCTTAGCCAGTCTGATTTCCAGATCTTGTTTTCCTTTTtGATTTCTTCAATCTGAGCT
TCACTCTTGGCAAGTCTGATTTCCAGATCTTGTTTTCCTTTTGATTTCCTCAGTCTGATT
TTCACTCTTAGCCAGTCTGATTTCCAGATCTTTTAGTTGCTTCTCTGTGGCTCCAAGTtC
cTTCAGTACATCTGTGCAtGTTTtCAAAGGACAAGTCAATCCTGAGACGGCAGATTCTGT
CGCGAATATGATATTCGGAGCGAAAACAAGACATTTGTACAGAAGCAGAAGAACTGCTAC
TCTGAACTTCATTCTTagTGCTTTAGCTAAAGCGTGTTGGAGATGTGTGTGCTGTATCTG
TATGTGTC
>isotig00043
GAAGGACAGAGTTCCTGCACTGTGATCCACATaCACTCCtACTCTATAGTAATTCTTCCC
AttcACTGTTCTACTGATGATGGGCTTTACAGGGAGATCAGTCCTTTtGTTGTgTAGGAa
TGaGTAaCTGGaGgAAAAGCAtcTCAAAcTCCAGGACTGATCATTAGTTCCAAACagtCT
cccAcGACCCTCtCTATTCCTGCTGATGCTCTTATATGACACTGATATATCCAcTtCTAC
ACTCCAcTCAACCTCCCAGTAAGAGCGTCGATCACTCACaCTCTCTCTACACAACaCCTG
ATGAaGATCAAATCTGTCTGGATGATCAgtATACGACTgAaGCTCTGGGTAAACGTTAGT
AATCAcTGTGTTGTTCTCAGACAGACGGAGGTATTTATTCATTGAGTTCAGATCTGGAGT
GAGCAGACGGGAATATTGTAGgAaGTCTTCCTGGTCCTgAAaCAaTGTCTTGTTTTCCTT
TTTGATTTCCTCAATCTGAGTTTCACTCTTGGCCAGTCTGATTTCCAGATCTTTTAGTTC
CTTCAGTACATCTGTGCATGTTTTCAAAGGACAAGTCAATCCTGAGACGTCAGATTCTGT
CGCGAATATGACGTTCGGAGCGAATACAAGACATTTGTACAGAAGCAGAAGAACTGCTAC
TCTGAACTTCATTCTtagTGCTTTAGCTAAAGCGTGTTGGAGATGTGTGTGCTGTATCTG
TATGT
>isotig00045
GgAAGAAGTTTTTATTATTTCCTCAATGACGTACAGACATGTTTAGAGCAGAAAAaCAAT
CATTGATAAACAGCACAAACACAATAATGATGCTGCAGCTTCAGCGCTTGAACCCCcTGA
AATACACCTGATTAAAACATGCACAACTAATCTCAATTCTACATACATGATAAATGACTG
ATAATAAAAaTtGATTTCCATCACcACAAaCTTGAGAAAaCACACACACTGATCCATATG
AGGATTTATTATGTCTTTTATTCTGACGTTATTTCACTGACAGATGTTCAACTAATCTCA
ATTCTACAtaCATGATAAATGATTGAtgtgacactataataaaaattcatttccatcacc
acaaacttgagaaaacacacaCACACACACTGATCTgaCTGTCTATGTAAGGATTTATCA
CACAaactCACACAcAcAcTcTTtATTCTGACATGATATTTCAGTGATAGTATTAATGTA
ATGAAGAGACTCTATAGCATCTCACTGTCACTGGATCATCATGAGCTCAAAGCATTATGG
GTAGAATCTCTCTACAGTCTGATTTAATCACACAGTTTCATTGATGATCCATTACCAACC
aTAAACCCAGGATAGAGCGGTTGAGTGAATGTGGTCtGgACTGTGTGGATGAGgCTCATT
GtGTCTCCAGAGACGCTGTAGAAGGACAGAATTCCTCcaCTGggATCCACATACACTCCT
ACTCTCCTGCTGATGGACTTTACAGGGAGTTTAGTCTCTATGTTATTGTGTCTGAATGAG
TAACTGGAGGACAAACTCCAGGACTGATCATTACCTCCAAAATCACACTTATTATCCACT
CCCC
>isotig00046
GgTATTTGATAGAGCACTTTCAGATTGCAGCATGGCGTCCGATGAACCTAAAGCCAAAAG
GATTAAACTTGAGGAAAAAAaGCTCAGTCAAAATGCCcTTTTCGGGATGGGAAACCCCcT
GCTTGACATCTGTGCTGTGGTGGACAAAGACTTTCTAGACAAGTATGGACTTAAGGCAAA
TGACCAGATTTTAGCAGAGGAGAAACACAAGGAAATGTTTGAAGAGATAGTCAAGAAATT
CAAGGTTGAATATCATGCTGGAGGTGCCACTCAGAACTCTGTGAAAGTTGCACAGTGGAT
GATCCAGGAGCCGCACAACGTTGCCACCTTCTTTGGCTGCATCGGGAAGGATAAGTTCGG
GAGGATCCTGAAGGAGAAGGCAGAGGAGGCCCACGTGGATGCCCACTACTATGAGCAGAG
TGAGGAGCCCACGGGGACCTGCGCTGCCTGCATCACTGGCGACAACAGGTCTCTTGTTGC
GAATCTCGCTGCCGCTAATTGCTACAAAAAaGAGAAACACCTCGATCTGGAGGACAACTG
GAAACTTGTTGAGAAAGCCAAAGTTTACTACATCGCTGGGTTCTTCCTGACCGTGTCCTT
GGAGTCGATCCTGAAGGTAGCCAAACACGCTTCTGACAACAACAAAATCTTCTGCTTGAA
TCTGTCGGCTCCATTCATCTGTGAGTTCTTCAAGGAGGCCCTGCTGAAGGTTATGCCCTA
TGTGGACATCCTTTTTGGCAACGAGACGGAGGCCGCCGCGTTTGCGCGAGAACAAGGCTT
TGAGACTGAAGACATTGAGGAGATTGCAAAGAAGGCCCAAAGCTTACCCAAAGTGAACAA
GAAAAGGCAGAGGATTGTTGTCTTCACCCAAGGCAACGAAGGAACTGTAATGACCAAAGG
TGACAAGGTGGAGACATTCCCTGTCCTGGAGATTGACCAGAACGAGATAGTGGACACCAA
CGGTGCTGGAGACGCCTTTGTTGGAGGTTTCCtGTCTCaGCTGGTACAGGATAAGACCTT
TGAGCAGTGCATCCGTGCTGGACACTACGCTGCTAACGTCatttCCtcAATCTGAGCTTC
ACTCTTAGCCAGTCTGATTTCCAGATCTTGTTTTCCTTTTtGATTTCTTCAATCTGAGCT
TCACTCTTGGCAAGTCTGATTTCCAGATCTTGTTTTCCTTTTGATTTCCTCAGTCTGATT
TTCACTCTTAGCCAGTCTGATTTCCAGATCTTTTAGTTGCTTCTCTGTGGCTCCAAGTtC
cTTCAGTACATCTGTGCAtGTTTtCAAAGGACAAGTCAATCCTGAGACGGCAGATTCTGT
CGCGAATATGATATTCGGAGCGAAAACAAGACATTTGTACAGAAGCAGAAGAACTGCTAC
TCTGAACTTCATTCTtagTGCTTTAGCTAAAGCGTGTTGGAGATGTGTGTGCTGTATCTG
TATGT
>isotig00048
ATCACACGCGTTTGAGGTCATCCATAACTACGGACATGGAGGTTTTGGACTGACCATCCA
TCGTGGATGTGCTGAGGAAGCCGCTCGGCTCTTTGGACTGATCCTGGAGCAGAAAGGCTT
GCTAGCACACTCTAAATCACGTCTGTAATAGATCTGGACTTCTGGACAGTATTATCCATA
ATCTCATCAGACATGTTTTAAAAACATGACTCATCGTAACAGAACTGAATTGTCAACACT
TTACTCTGCTAATGTAAAATAAAGAATCAGATGCCGACCCAGAATGCTTCAGAATAATCA
GAATGCTTTTTAAATTAAGCTTCATTGTTATACACATGTACATCACCTGTAATTGTAGGG
CTCTCAGGGTTCCCACTCTTGAAATTTTCTTTAAGCTCAAAAGAAATCTGACAACCTGTG
AATAAACTGAACCTATGAATAAAAAA
>isotig00049
ATCACACGCGTTTGAGGTCATCCATAACTACGGACATGGAGGTTTTGGACTGACCATCCA
TCGTGGATGTGCTGAGGAAGCCGCTCGGCTCTTTGGACTGATCCTGGAGCAGAAAGGCTT
GCTAGCACACTCTAAATCACGTCTGTAATAGATCTGGACTTCTGGACAGTATTATCCATA
ATCTCATCAGACATGTTTTAAAAACATGACTCATCGTAACAGAACTGAATTGTCAACACT
TTACTCTGCTAATGTAAAATAAAGAATCAGATGCCGACCCAGAATGCTTCAGAATAATCA
GAATGCTTTTTAAATTAAGCTTCATTGTTATACACATGTACATCACCTGTAATTGTAGGG
CTCTCAGGGTTCCCACTCTTGAAATTTTCTTTAAGCTCAAAAGAAATCTGACAACCTGTG
AATAAACTGAACCTATGAATGcAAAA
>isotig00050
ATCACACGCGTTTGAGGTCATCCATAACTACGGACATGGAGGTTTTGGACTGACCATCCA
TCGTGGATGTGCTGAGGAAGCCGCTCGGCTCTTTGGACTGATCCTGGAGCAGAAAGGCTT
GCTAGCACACTCTAAATCACGTCTGTAATAGATCTGGACTTCTGGACAGTATTATCCATA
ATCTCATCAGACATGTTTTAAAAACATGACTCATCGTAACAGAACTGAATTGTCAACACT
TTACTCTGCTAATGTAAAATAAAGAATCAGATGCCGACCCAGAATGCTTCAGAATAATCA
GAATGCTTTTTAAATTAAGCTTCATTGTTATACACATGTACATCACCTGTAATTGTAGGG
CTCTCAGGGTTCCCACTCTTGAAATTTTCTTTAAGCTCAAAAGAAATCTGACAACCTGTG
AATAAACTGAACCTATGAATGAAtAAAAAA
>isotig00051
ATCACACGCGTTTGAGGTCATCCATAACTACGGACATGGAGGTTTTGGACTGACCATCCA
TCGTGGATGTGCTGAGGAAGCCGCTCGGCTCTTTGGACTGATCCTGGAGCAGAAAGGCTT
GCTAGCACACTCTAAATCACGTCTGTAATAGATCTGGACTTCTGGACAGTATTATCCATA
ATCTCATCAGACATGTTTTAAAAACATGACTCATCGTAACAGAACTGAATTGTCAACACT
TTACTCTGCTAATGTAAAATAAAGAATCAGATGCCGACCCAGAATGCTTCAGAATAATCA
GAATGCTTTTTAAATTAAGCTTCATTGTTATACACATGTACATCACCTGTAATTGTAGGG
CTCTCAGGGTTCCCACTCTTGAAATTTTCTTTAAGCTCAAAAGAAATCTGACAACCTGTG
AATAAACTGAACCTATGAAtaaaaaaaaa
>contig28076
GGTATCAACTTTCCTTTTTCCCTCGATCCCTTTCAGTTTTGGGTGGTTCAACACTGCTCT
CATGATTGAAGGAAAGACATACCTGCCCTGGCTTATGGACTGGTTAGGACAAAGAAAGAT
CAAGTTTTATCAGAAGAAGATTTGTtCATTTCAAGAGTTGGCAGATAGTGGTGCTGATGT
TATCATCAACTGCTCTGGTGTCCGATCAGGAgACCTACAGCCTGATCCTGAGCTCAAACC
AGGCAGAGGACAGATCATTAAGGTAGACGCTCCATGGTTAAAGCACTGGATTCTCACGCA
TGATTCCTCATtAGGAGTCTATAACTCACCATACATCATTCCTGGGAGTCGTTTAGTCAC
TGTGGGTGGAGTTTTCCAAATAGGAAACTGGAATCTGCAGAACAGTTCTGTTGACCATAA
AGGAATTTGGGAAGCCGCCTGCAAGCTTGAGCCCAGTCTACAGCATGCACGGATAGTAGA
GGACTGGACTGGTCTCAGGCCCTCACGCAGCAAAGTTAGACTGGAGAGAGAGACCATACG
ATCGGG
>contig21573
CACGGCCGGATTGGTCCAGCACGGTTCGGTGGGCTTAGAGAGGGTTTGTCCACTCTCGGC
GGTTTCAGGAGCTAGCTTTtGATCCTCCGTGGGATTTGATGTCTTTTTtCTTGACCTCCT
TCTGCTTCCCcACTCGCgAaCCTATTGACACGTCGTTTCTGAAGCCCAAGATCGGAAATT
TtGGTTTTtAACGTGTCCAGTATtAATCGCTTGCCGTCATGTGCCAGCGGTAACCATCGT
AGATTGTACGGGCTAACCAGAGATGTTTTCACTGGTGTGGGCTTCTTTTTTCTTTCTTCG
TTGCCCGTGGGGTAGACATTCTTTCTGGAAACCTGAGCTAATAAACAGCCTGAAATCAAG
ATTTCGCCCGTTAAAACAAGGTTTCACTTCCACAGCGTGTGCACCACCTCTCCATTCCTG
CGCAAGTGATTTTCCTTATCTCCTGCAGAATCCTTTGGAGACTCTTGTGTTTCTCTCCTT
TCTTTCTTATTGGGTAGATGCTCACTTGTGGATTTTTCTTCTCTCATGCAACCCTGCGTT
GCTAATGGTGACGAGGGACTGCATGCAATTTCAAATCCAGAGGAAAGTACTTCATCATCC
TGTGGAGATGATGCTTCATTCTCTTCAAAAGTAGATGGTTTGGTCTGTTTAGGCAACTGT
TCACTAATCTGAACAGCCTGTGGTGAGTCACTTTCCCTCGCTGAACAAGAGTTACTTGAT
ACTTCAGAAGACTCCGATAGTTTCACTGACGAGTTCAGTTGTTTGGAATGTAGATTTTTG
ATTTCCTTGTGTGAACATGATTCATTTTCAGCGGATGACTCAGTCTGATTATGGGATGGT
GAAGTAGCTTTTGGTTCAGTAGAGTCTGTTCCTTCTCTTATTGTTAAACTGGTCCTCCTC
TCGTCTTTAAGCGTGGCTGTTGAGGTGGGATCACTCCGTCTTTTGCTCTCTGATTGGTCT
GTCTTCTT
>contig13409
TGGCCATGATGCTATCGTGCTAAAGCTGTTTAATTACTTCACGACAATAACAAAGCGCTA
TCTTTCATTCAGATGACCCTGACAAATCTATTGCTGATAGTCCCTGGTGTCTTCCAAACA
TTCGCCAAATAAACATAATATAGCAAACTAACCGACAGCAGTTTTATTtACGCCTCCCGC
TTGTTGTTGTGGTGATCCTGTCAATAAAGTTGTAAACGTTCGAAaGGAaGTtACGTCGAG
AAGGAATGTCGCCGGTTCTCTTCACcTGATTGGATGTTTCGCAGGTtCTGctGAACTGTG
ATTGGTTGGCACCTCTTGAGCGAAAaTTAAATCAGACGTTGGaGCCCATCAGaGATCACG
GTTGGGCTTGTTtgAGTTTCGTTGCGCTTGTAAGTATTTAATTAaGAACATtAATCACCT
GGTTAAAGATTTtttCTtATTTCTTAATATtGCAAACTAaGAAaGGTaTTAGAAAaTCCG
AGCAGTAAtCTTTTGATCATTaCTAATGAGATGTAGTTGtGTATAACCAAACaGGAtGTT
TACTaCTTCCAATTTGTtGAtATTTTCAAGAaTCTTTCACTcGTTTtCcTTcTCaTTAAA
aCgTAACGTtAGCCTGCTTGTCTCTAGACGCCGTTTTTAAGATGGGAGATATCGcAgAGA
TtCATATAACaCcGGAGACTCCTGGAagACCTGCTATCCTgAaCCCGTTTGAGa
>isotig00052
ggTggAGCCATGCTGATTTACATCTGTATAAAtGTGAATGGCAGCACCCTAATGTATCAC
TGAAACAAGCTTAGCAATAATGGGGTTTTGGCAGGTTGGATTTGGATTGGTGTTTGttcT
tGcaCTTGGATTTTCTGAAGCACAATGGAGAGCAAGAGCAGCACATAATCGgAGTCCAAg
CCATTttAGGCCAAGGGCATTAGCTCAAGTTTTTCAACAGGCTGATTCTAGGAAGTCTTT
GGTTCCCAATAATCCTGTATTTGCACCACAAAGGTTTCCTGCTCAGTTTCCTGTCCAGAC
ACCAGCCATGACCGACTTTGGAAAgCCTTCTCAAGATCTTttGGGTGTTCAGTCAAAAGA
GCTGTTGCAGGGTCCAGTGgCAAAACTGACGTGGAGCTTTCCAAGTCTACCAGAGGAACC
ACAGCAGCCAGACATTCCCTTCGAGCTGCCGCATCCTATCCCTCCCAACAGTGTAGCGGC
TCAGTGTGGAGAGAATTCAGTATATGTGGAAGTGAAGGAGGACTTCTTTGGGACTGGGAA
GCCACTGATGTTCTCAGCTTTTACACTGGGAGGCTGTGCTGCAACTGGAGAGGATCCTTC
TGCTCAAGTGCTCATTTTTGAGTCTGAACTGCATGGATGTGGCAGCACATCAGCTGTGAC
TGAGGATGAGCTTGTCTATATGTTCAACCTTATCTACACCCCACAAGAGGCTTCCTATGG
TGTTCCTATTGTCAGGAGCAGTGGTGCGGTAGTTGGTATTGAGTGTCACTATCCAAGAGT
GCATAATGTGAGCAGCAATGCCTTATTACCCACTTGGGTCCCATATGCCGCTATTATAGT
TGCAGAGGAACTTTTGGTCTTCTCCCTCAAGCTCATGACTGATGACTGGAGATTTGAGAG
ACCTTCTAACCAGTACTTCCTGGGTGATTTCATTAACATTGAGGCTTCAGTGAGGCCGTA
CAACCACGTTCCCCTCCGTGTGTTTGTGGACAGCTGTGTGGCTACTTCAATCCCTGATAC
CAGTGCTGTACCCAGATACTCCTTTATTGAGAATAATGGGTGCCTTGTTGATGCAAAGCT
TACAGGCTCCAGCTCTCGCTTTATGCCCCGAACTCAAATTGACAAGCTGCAATTTCAGTT
GGAGGCGTTCAGATTCCAGCAAGAGACTAGTGGATTTGTCTACATCACTTGTGTTCTCAA
GGTGGCTGCAGCATCCAACCCTACTAATGTTGAACAGAAAGCTTGCTCTTTGTCTGCTAA
TGGGTGGGTTGCTGCTGATGAGGATGATCAGGTGTGTGGCTGCTGTGATGCAACCTGTGG
CACTAGGAGTGGAAGTGATCCGCTTCTTAAAGATCGGCGGTGGGAGATGGCATCTGTTGG
ACCCATCAGAGTCAAGGACTATGGTTTTGGTCCGGTGTAGTGTAaTAACTGCAGAATGAC
AAAATAAAGTCATGTTGGTCATACTGTTGATAAAA
>isotig00053
TTtatttGgTGACAAATAATTTATTTTGTTTCACTATAAAAACAATTCGATTTCTTTCAC
AAAATTGGAAATTGATTTTAAAAAGACAAAAACAAGGAAAAACAAAAATCCTGTGACATT
GTTCTGGTCTTCCATTTCCTCACATCAGAATATAAAAGCATAACAGGTAATTCCTACAAA
TCATTTTTttttttAaAAGATCACATTAAGAAAACATCAATATTAAATAAaGAATAAATA
GATCACATCATAAACAcAGTAACTTCAGATGATGTCACTTCTGCGGCACAGGTTCGAGCA
CAAGCAGGTCGATCAGTCAGGTGTTCCTCAAGGgTCAAAGGGCTTGCGGTTTTCCATTAG
CCGAGGTCCCAGCGATGTCACAAAGTAGACGTAGGAAGCGATGATGATCGTTTGAGGGAA
CGGGGAGGCCATAAGCAGCCAGTTCCCAGTCCGTGGATCTGCTTCCTTAATCCACTGATC
ATACAGAAGAACGGCTCTTGAGGTCAGTGTGTTGAAAGACATGTCTAAGGAGTCTTTAGG
CTTCTCTTCTTAAAACCCGACGTTGTGCTCCTTTCCAcGCTCTCCCTtCCTTCTCTCTGC
TCCCGGTGTCAATTGCCAC
>isotig00054
ATCACTGAAACAAGCTTAGCAATAATGGGGTTTTGGCAGGTTGGATTTGGATTGGTGTTT
GttcTtGcaCTTGGATTTTCTGAAGCACAATGGAGAGCAAGAGCAGCACATAATCGgAGT
CCAAgCCATTttAGGCCAAGGGCATTAGCTCAAGTTTTTCAACAGGCTGATTCTAGGAAG
TCTTTGGTTCCCAATAATCCTGTATTTGCACCACAAAGGTTTCCTGCTCAGTTTCCTGTC
CAGACACCAGCCATGACCGACTTTGGAAAgCCTTCTCAAGATCTTttGGGTGTTCAGTCA
AAAGAGCTGTTGCAGGGTCCAGTGgCAAAACTGACGTGGAGCTTTCCAAGTCTACCAGAG
GAACCACAGCAGCCAGACATTCCCTTCGAGCTGCCGCATCCTATCCCTCCCAACAGTGTA
GCGGCTCAGTGTGGAGAGAATTCAGTATATGTGGAAGTGAAGGAGGACTTCTTTGGGACT
GGGAAGCCACTGATGTTCTCAGCTTTTACACTGGGAGGCTGTGCTGCAACTGGAGAGGAT
CCTTCTGCTCAAGTGCTCATTTTTGAGTCTGAACTGCATGGATGTGGCAGCACATCAGCT
GTGACTGAGGATGAGCTTGTCTATATGTTCAACCTTATCTACACCCCACAAGAGGCTTCC
TATGGTGTTCCTATTGTCAGGAGCAGTGGTGCGGTAGTTGGTATTGAGTGTCACTATCCA
AGAGTGCATAATGTGAGCAGCAATGCCTTATTACCCACTTGGGTCCCATATGCCGCTATT
ATAGTTGCAGAGGAACTTTTGGTCTTCTCCCTCAAGCTCATGACTGATGACTGGAGATTT
GAGAGACCTTCTAACCAGTACTTCCTGGGTGATTTCATTAACATTGAGGCTTCAGTGAGG
CCGTACAACCACGTTCCCCTCCGTGTGTTTGTGGACAGCTGTGTGGCTACTTCAATCCCT
GATACCAGTGCTGTACCCAGATACTCCTTTATTGAGAATAATGGGTGCCTTGTTGATGCA
AAGCTTACAGGCTCCAGCTCTCGCTTTATGCCCCGAACTCAAATTGACAAGCTGCAATTT
CAGTTGGAGGCGTTCAGATTCCAGCAAGAGACTAGTGGATTTGTCTACATCACTTGTGTT
CTCAAGGTGGCTGCAGCATCCAACCCTACTAATGTTGAACAGAAAGCTTGCTCTTTGTCT
GCTAATGGGTGGGTTGCTGCTGATGAGGATGATCAGGTGTGTGGCTGCTGTGATGCAACC
TGTGGCACTAGGAGTGGAAGTGATCCGCTTCTTAAAGATCGGCGGTGGGAGATGGCATCT
GTTGGACCCATCAGAGTCAAGGACTATGGTTTTGGTCCGGTGTAGTGTAaTAACTGCAGA
ATGACAAAATAAAGTCATGTTGGTCATACTGTTGATAAAA
>isotig00055
TTtatttGgTGACAAATAATTTATTTTGTTTCACTATAAAAACAATTCGATTTCTTTCAC
AAAATTGGAAATTGATTTTAAAAAGACAAAAACAAGGAAAAACAAAAATCCTGTGACATT
GTTCTGGTCTTCCATTTCCTCACATCAGAATATAAAAGCATAACAGGTAATTCCTACAAA
TCATTTTTttttttAaAAGATCACATTAAGAAAACATCAATATTAAATAAaGAATAAATA
GATCACATCATAAACAcAGTAACTTCAGATGATGTCACTTCTGCGGCACAGGTTCGAGCA
CAAGCAGGTCGATCAGTCAGGTGTTCCTCAAGGgTCAAAGGGCTTGCGGTTTTCCATTAG
CCGAGGTCCCAGCGATGTCACAAAGTAGACGTAGGAAGCGATGATGATCGTTTGAGGGAA
CGGGGAGGCCATAAGCAGCCAGTTCCCAGTCCGTGGATCTGCTTCCTTAATCCACTGATC
ATACAGAAGAACGGCTCTTGAGGTCAGTGTGTTGAAAGACATGTCTAAGGAGTCTTTAGG
CTTCTCTTCTTAAAACCCGACGTTGTGCTCCTTTCCAcGCTCTCCCTtCCTTCTCTCTGC
TCCCGGT
>isotig00056
CACTGAAACAAGCTTAGCAATAAtGGGGTTTTGGcAGGTTGGAGTTGGATTGGTGTTTGT
TCTTGCACTTGGATTTTCTGAAGTACAATGGAGAGCAAGAGCAGCACATAATCGGAGTCC
AAGTGtAGCACATAATTGGAATCCAAGCCATTTTAGGCCAAGGGCATTAGCTCAAGTTTT
TCAACAGGCTGATTCTAGGAAGTCTTTGGTTCCCAATAATCCTGTATTTGCGCCACAAAG
GTCTCCTGCTCAGTTTCCTGTTCAAACACCAGCCATGACCGACTTTGGAAAgCCTTCTCA
AGATCTTttGGGTGTTCAGTCAAAAGAGCTGTTGCAGGGTCCAGTGgCAAAACTGACGTG
GAGCTTTCCAAGTCTACCAGAGGAACCACAGCAGCCAGACATTCCCTTCGAGCTGCCGCA
TCCTATCCCTCCCAACAGTGTAGCGGCTCAGTGTGGAGAGAATTCAGTATATGTGGAAGT
GAAGGAGGACTTCTTTGGGACTGGGAAGCCACTGATGTTCTCAGCTTTTACACTGGGAGG
CTGTGCTGCAACTGGAGAGGATCCTTCTGCTCAAGTGCTCATTTTTGAGTCTGAACTGCA
TGGATGTGGCAGCACATCAGCTGTGACTGAGGATGAGCTTGTCTATATGTTCAACCTTAT
CTACACCCCACAAGAGGCTTCCTATGGTGTTCCTATTGTCAGGAGCAGTGGTGCGGTAGT
TGGTATTGAGTGTCACTATCCAAGAGTGCATAATGTGAGCAGCAATGCCTTATTACCCAC
TTGGGTCCCATATGCCGCTATTATAGTTGCAGAGGAACTTTTGGTCTTCTCCCTCAAGCT
CATGACTGATGACTGGAGATTTGAGAGACCTTCTAACCAGTACTTCCTGGGTGATTTCAT
TAACATTGAGGCTTCAGTGAGGCCGTACAACCACGTTCCCCTCCGTGTGTTTGTGGACAG
CTGTGTGGCTACTTCAATCCCTGATACCAGTGCTGTACCCAGATACTCCTTTATTGAGAA
TAATGGGTGCCTTGTTGATGCAAAGCTTACAGGCTCCAGCTCTCGCTTTATGCCCCGAAC
TCAAATTGACAAGCTGCAATTTCAGTTGGAGGCGTTCAGATTCCAGCAAGAGACTAGTGG
ATTTGTCTACATCACTTGTGTTCTCAAGGTGGCTGCAGCATCCAACCCTACTAATGTTGA
ACAGAAAGCTTGCTCTTTGTCTGCTAATGGGTGGGTTGCTGCTGATGAGGATGATCAGGT
GTGTGGCTGCTGTGATGCAACCTGTGGCACTAGGAGTGGAAGTGATCCGCTTCTTAAAGA
TCGGCGGTGGGAGATGGCATCTGTTGGACCCATCAGAGTCAAGGACTATGGTTTTGGTCC
GGTGTAGTGTAaTAACTGCAGAATGACAAAATAAAGTCATGTTGGTCATACTGTTGATAA
AA
>isotig00057
AGCCAAAGGTCAGTGTTAAGGATCTGGCAGTTTCTAAATATGGGGTTGAGGCAAGGTGGC
TTTGGATTGGTGTTTATGCTTGCGTTTAGCTTGTGTGAAGCACAGTGGCAAGGAAGGTTT
CCTGCTCAGTTTCCTGTCCAGACACTAGCCAAGGCTGGCTTTGGAAAgCCTTCTCAAGAT
CTTttGGGTGTTCAGTCAAAAGAGCTGTTGCAGGGTCCAGTGgCAAAACTGACGTGGAGC
TTTCCAAGTCTACCAGAGGAACCACAGCAGCCAGACATTCCCTTCGAGCTGCCGCATCCT
ATCCCTCCCAACAGTGTAGCGGCTCAGTGTGGAGAGAATTCAGTATATGTGGAAGTGAAG
GAGGACTTCTTTGGGACTGGGAAGCCACTGATGTTCTCAGCTTTTACACTGGGAGGCTGT
GCTGCAACTGGAGAGGATCCTTCTGCTCAAGTGCTCATTTTTGAGTCTGAACTGCATGGA
TGTGGCAGCACATCAGCTGTGACTGAGGATGAGCTTGTCTATATGTTCAACCTTATCTAC
ACCCCACAAGAGGCTTCCTATGGTGTTCCTATTGTCAGGAGCAGTGGTGCGGTAGTTGGT
ATTGAGTGTCACTATCCAAGAGTGCATAATGTGAGCAGCAATGCCTTATTACCCACTTGG
GTCCCATATGCCGCTATTATAGTTGCAGAGGAACTTTTGGTCTTCTCCCTCAAGCTCATG
ACTGATGACTGGAGATTTGAGAGACCTTCTAACCAGTACTTCCTGGGTGATTTCATTAAC
ATTGAGGCTTCAGTGAGGCCGTACAACCACGTTCCCCTCCGTGTGTTTGTGGACAGCTGT
GTGGCTACTTCAATCCCTGATACCAGTGCTGTACCCAGATACTCCTTTATTGAGAATAAT
GGGTGCCTTGTTGATGCAAAGCTTACAGGCTCCAGCTCTCGCTTTATGCCCCGAACTCAA
ATTGACAAGCTGCAATTTCAGTTGGAGGCGTTCAGATTCCAGCAAGAGACTAGTGGATTT
GTCTACATCACTTGTGTTCTCAAGGTGGCTGCAGCATCCAACCCTACTAATGTTGAACAG
AAAGCTTGCTCTTTGTCTGCTAATGGGTGGGTTGCTGCTGATGAGGATGATCAGGTGTGT
GGCTGCTGTGATGCAACCTGTGGCACTAGGAGTGGAAGTGATCCGCTTCTTAAAGATCGG
CGGTGGGAGATGGCATCTGTTGGACCCATCAGAGTCAAGGACTATGGTTTTGGTCCGGTG
TAGTGTAaTAACTGCAGAATGACAAAATAAAGTCATGTTGGTCATACTGTTGATAAAA
>contig17449
TCGGGCTCATTCAGTTACAACTAAAACACAACCTTCAAAAACCCCTTTTAGCAACAAACG
TCAATCACCTTTGCtCTCATAACCTCTGCATATTTGGCCAGCAGTTCAATCATATTCCAA
AGCTGATAATTTCAATATTTACAGTTAAATTGGAAGACATTATAACAAATACTGTACTTC
CCACCCCATACTCATTTCAAAGCCTTAAGTGAAGACAAAAATGAGGACAGATTCTCTAGT
AAAACACCAGTGTGCAAATTCTGAAGTCTTAAATCCAGTGATAAGGTGGCGGTATTCCAC
AATTAGTTTTAACATAAAACAGGGGAGTGGAACTTGAACACATGAAATAAAAAGGAATAT
TCCCACTTAACAGGTTAGAGCTTCACTTTTTAGGTTGGCCAAGGGAAAGATCACTCGGAT
TTCTTGAGAAGGTAGTTTCCGTTCTCAAGCACTTTGGGAAGCCTCTTGCCCTTGGTGTAG
GCGTGGTAGTAGAAATGGAGGAACAGGAGCAGGAAGATCAGCCCATACAGTCCGATTATG
TAGAGGAAGACGGGGAACTGGTAAGGACAGTCCTTCATGAAGAAGAACTGGCCGATGTGA
GCCGTGACCATCACAAACTGAACCAGCTGAATGGTGGTCATATACTTTTTCCACCACAGG
TACTTCTGGTAGGCGGGTCCCATGGCAGAAAGAGCGTAGTAGGAGTACATAATGACATGG
ACGATGCAGTTCAGCAGGGCGTGGAAAGTTCCCAGACCACCTGGGGCGAATCGGACCCCA
AACCACCATGTGAAGGGCATGATGGAGTGATGGTAGACGTGAAGGAAAGTAACTTGGCTG
TTCTTTTTCCTCAAGACAAAGAAAATAGTGTCAAGCATCTCAATGAACTTGGAGAAGTAG
TACAGCCAGCAGGTCCATGCCATCCTGAGAGCCTGAGGAGAACTGGAATAATCAACGAGG
TCACACCCATAGGTGTAGCCGTTCGCCCAACCAGACATGAGAAACTCATAAATCATGTAG
AGGGAAAACGCCACAATGCTGAAGTTATAGATGATCATGGGACGCTTGA
>isotig00058
ttttattCTTTTAGCAACTTTTAATAACAAACCCTTTAAACAAAAGCATTTTTGTATGTA
AACAGAACCAAAAATCACACATCTATGACTGGTATGACAAATTAATTAAGTTGTCTTTCA
TTGTAGATGGAATGGATAAAAAAGTCTGCTGTTGTCAAACACATCAGATTTTGTAGCTTT
AGCATACAGCGGTGTGGTGGCTGAATGGGTGACTGATGTCTTAAGTGCTTCAGTTCTTCC
TTTTGCCCTTGCTGGTGGGTTTGGCAGGAGCTGGAGCAGGTGCTGCCTGGTAAAGAGCTG
CTGACACTTTGTtGATGTAGTACAGTGCAAAGaCAGAGAATATCAGGCATGTTGTCACGC
ACACACGATGCACCAAACCAGACGCAAACAGAGAGAGGCACAGGCACACGGCAATCTCTG
GGAAGATTTTGGCTTGGAAGCCTTTACCGAAGACAAGGTTCTCCAGGTTATTGAAAGCTG
TAAGAGAGCAGACAAACAGCACAGACCCCAGGAAGCCCCCCAGGATAGTCAGCCACTCTG
AAGAGCCCAGCTGCCGACTGAACATCTGCATTCCTGCAAACACCAGCACAGACAGCAGAC
TGGACAACACCAGGGATGTGCTTGTGTTCACCGCCATATTCGACAGTAATAAGGTAAAGA
GACAGGTTTAACTCCTCTCTGTTCAGTCTCGGGGCCAGCAGAGCAAAGATGACGCGCTGC
TAACGTGTAAAAACTGTGCCAAGTgCC
>isotig00059
TTTTcGTTCTTTTAGCAACTTTTAATAACAAACCCTTTAAACAAAAGCATTTTTGTATGT
AAACAGAACCAAAAATCACACATCTATGACTGGTATGACAAATTAATTAAGTTGTCTTTC
ATTGTAGATGGAATGGATAAAAAAGTCTGCTGTTGTCAAACACATCAGATTTTGTAGCTT
TAGCATACAGCGGTGTGGTGGCTGAATGGGTGACTGATGTCTTAAGTGCTTCAGTTCTTC
CTTTTGCCCTTGCTGGTGGGTTTGGCAGGAGCTGGAGCAGGTGCTGCCTGGTAAAGAGCT
GCTGACACTTTGTtGATGTAGTACAGTGCAAAGaCAGAGAATATCAGGCATGTTGTCACG
CACACACGATGCACCAAACCAGACGCAAACAGAGAGAGGCACAGGCACACGGCAATCTCT
GGGAAGATTTTGGCTTGGAAGCCTTTACCGAAGACAAGGTTCTCCAGGTTATTGAAAGCT
GTAAGAGAGCAGACAAACAGCACAGACCCCAGGAAGCCCCCCAGGATAGTCAGCCACTCT
GAAGAGCCCAGCTGCCGACTGAACATCTGCATTCCTGCAAACACCAGCACAGACAGCAGA
CTGGACAACACCAGGGATGTGCTTGTGTTCACCGCCATATTCGACAGTAATAAGGTAAAG
AGACAGGTTTAACTCCTCTCTGTTCAGTCTCGGGGCCAGCAGAGCAAAGATGACGCGCTG
CTAACGTGTAAAAACTGTGCCAAGTgCC
>isotig00060
GGTGGCGGTAAGACAaATGCGTGTGTTTGCCAACcACCATTAAACcTCAGAGGAAGAAGA
TTAGTTTtCAGAaTGATCTCTGGTGTTGTGTTGTGATACTGACTACAAaCTGTTAGAaGT
GTATTTTAgTatAtAGAaaGATACATTTtGAATCAGGTCAATaaatcATCCTCATAGACG
TgAGTAAGTTTGAAGCgAGCAGGAATATCTGGAGGAGTATCAACTGAACTGAGATCTGCT
GCTGTGAAGATGGTGTTTGTTAAAGAGGAGAGTGAGGAGGACATGAGTGAACCAGAACCC
TGGAGAATAAAACACGAGGAACAAGGAGGCcTGGTGAAAGTGAAAGAGGAAAGAGAAGAT
CTGAATGAAGTGGAGGAGAAATATCAGCTTCAGAAAGCTCATGATGACACCagCTGAAGA
AAAACCATTGAGTTGCTCCAAAACTGAAAACAGTTGCTCACAAGTCACTAGACCTTTCAC
CTGTTCTCAGTGTGAAAaGaCTTTTAAACATAAaAGAAGCCTTaaGAGTCAcATGATAAT
TCAcACagAAAAAAgCCattCACcTGCTCCcAGTGTGGAAAGAGTTTTACAAAGAAAgCA
CACCTtAATGAgCATTTGGTatcTCACACTTCAGAAAAGCCTTTCACCTGctCTcAGTGT
GGAAAcACTTTCACACGtAAagAAAGCCTTAAGAAtCACATGTtAATTCATGCTgAAAaT
AatCCTTTCACcTGCGCACAGTGtGGAAAGGGTTTTACACgTAAAGAtAAtCcTTAAGAc
tCACATGTTAATtCATACTGGAaTAAagCcTTtcgTCTGCTCTCACTGTGGAAAGAGTTT
tACACAGAAAGCaCACCTTAaCAAGCACTTGTTaaTTCATActGGAAAAAGCCTTtCTGC
TGATCACAGTGTGGAAATACTTTCACATGTAAAGACAACCTTAACAATCACTTGTTAATT
CATGCTGGAAAAAaGCCTTTCTGCTGCTCACAGTGTGGAAAGAGTTTTACACAGAACTCA
CACCTTAAGTATCATTTGTTAATTCATACTtCAGAAAAGCCTTttACCTGCcCTCAaTGT
GGAAGgAGTTTTACACAGAAAGGACACCTTGACAATCAaTTGTTATTTCATACTGGAATA
AAGCCTTACACCTGCTCTCAGTGTGGAAAGAGcTTTAAACAGAAAGGACACCTTAATGAT
CATTTGCTTACTCACACTTCAGAAAAGCCTTTtACCTGCTCTCAGTGTGGAAAAACTTTC
AGACATAAAGGAAGCCTTAAGACTCACATGTTAATTCATACTGGAAAAAAGCCTTTCACC
TGCTcCAGTGTGGAAAGAGTTTTACTCAGAGAAAACAaCTTAATGAGCATGTGCtATTTC
ACAGTGAAACACTtGTTTTGCCATCATTACTGAAGAACCACCAGAACGTTCATAAAACTG
AGAAGCCGTATGCTTtCTAGGAGATTTCTAAGGGTTGACTCTTTAAAAAaGGCACCAGAA
CATAATACATGAGAGCATGAAAAaCTtGTGTGCTTTGTAGGGATGGACATTGCTAAGGTT
TTACTGctGTTACTGATACTGCTCagTCGATCTATTACTTTAACAGTATTCTtATTGGTt
ATTTTtGTtATaTAAAAACAAAaTCGAaTCCTTAATTCTTAAATtCgATATTTTCTCTCT
CTCTCaacaCTATAAAATATGTTCATTTGTTGTCATTTTGTGGCAATTTTCTGTTCACTA
TACATGACTTAATaaaagaaCTGTGAGAACT
>isotig00061
GGTGGCGGTAAGACAaATGCGTGTGTTTGCCAACcACCATTAAACcTCAGAGGAAGAAGA
TTAGTTTtCAGAaTGATCTCTGGTGTTGTGTTGTGATACTGACTACAAaCTGTTAGAaGT
GTATTTTAgTatAtAGAaaGATACATTTtGAATCAGGTCAATaaatcATCCTCATAGACG
TgAGTAAGTTTGAAGCgAGCAGGAATATCTGGAGGAGTATCAACTGAACTGAGATCTGCT
GCTGTGAAGATGGTGTTTGTTAAAGAGGAGAGTGAGGAGGACATGAGTGAACCAGAACCC
TGGAGAATAAAACACGAGGAACAAGGAGGCcTGGTGAAAGTGAAAGAGGAAAGAGAAGAT
CTGAATGAAGTGGAGGAGAAATATCAGCTTCAGAAAGCTCATGATGACACCagCTGAAGA
AAAACCATTGAGTTGCTCCAAAACTGAAAACAGTTGCTCACAAAGCAgCATTCAAATAAC
AGAAGTCAGAAGACCTTTcACCTGTTCTCAGTGTGAAAAGAGTTTTACACAGAAAGGACA
CCTCAATGATCATTTAGtAACTCACACTTCAGAAAAGCCTTTCACCTGCTCTCAGTGTGG
AAATACTTTTAAACATAAAAAAaGCCTTAAAACTCACATGATAATTCACACAGGAAAAAa
GCCTTATACCTGCTCCCAGTGTGGAAAGAGTTTTACACTAAAAGGACACCTTAATAGACA
TGTACTAATTCACACTGAAGAAAAGCCTTCCACCTGCCCTCAGTGTGGAAAAACTTTCAT
GCGTAAaGAAAACCTTAAGAATCATATGAAAATTCATGCTGGAAATAAGCCTTTCAGCTG
CTCTCAGTGTGGAAACACTTTCACACGTAAACAAGCCCTCAAGAATCACATGTTAATTCA
TGCTgAAAaTAatCCTTTCACcTGCGCACAGTGtGGAAAGGGTTTTACACgTAAAGAtAA
tCcTTAAGActCACATGTTAATtCATACTGGAaTAAagCcTTtcgTCTGCTCTCACTGTG
GAAAGAGTTTtACACAGAAAGCaCACCTTAaCAAGCACTTGTTaaTTCATActGGAAAAA
GCCTTtCTGCTGATCACAGTGTGGAAATACTTTCACATGTAAAGACAACCTTAACAATCA
CTTGTTAATTCATGCTGGAAAAAaGCCTTTCTGCTGCTCACAGTGTGGAAAGAGTTTTAC
ACAGAACTCACACCTTAAGTATCATTTGTTAATTCATACTtCAGAAAAGCCTTttACCTG
CcCTCAaTGTGGAAGgAGTTTTACACAGAAAGGACACCTTGACAATCAaTTGTTATTTCA
TACTGGAATAAAGCCTTACACCTGCTCTCAGTGTGGAAAGAGcTTTAAACAGAAAGGACA
CCTTAATGATCATTTGCTTACTCACACTTCAGAAAAGCCTTTtACCTGCTCTCAGTGTGG
AAAAACTTTCAGACATAAAGGAAGCCTTAAGACTCACATGTTAATTCATACTGGAAAAAA
GCCTTTCACCTGCTcCAGTGTGGAAAGAGTTTTACTCAGAGAAAACAaCTTAATGAGCAT
GTGCtATTTCACAGTGAAACACTtGTTTTGCCATCATTACTGAAGAACCACCAGAACGTT
CATAAAACTGAGAAGCCGTATGCTTtCTAGGAGATTTCTAAGGGTTGACTCTTTAAAAAa
GGCACCAGAACATAATACATGAGAGCATGAAAAaCTtGTGTGCTTTGTAGGGATGGACAT
TGCTAAGGTTTTACTGctGTTACTGATACTGCTCagTCGATCTATTACTTTAACAGTATT
CTtATTGGTtATTTTtGTtATaTAAAAACAAAaTCGAaTCCTTAATTCTTAAATtCgATA
TTTTCTCTCTCTCTCaacaCTATAAAATATGTTCATTTGTTGTCATTTTGTGGCAATTTT
CTGTTCACTATACATGACTTAATaaaagaaCTGTGAGAACT
>isotig00062
GGTGGCGGTAAGACAaATGCGTGTGTTTGCCAACcACCATTAAACcTCAGAGGAAGAAGA
TTAGTTTtCAGAaTGATCTCTGGTGTTGTGTTGTGATACTGACTACAAaCTGTTAGAaGT
GTATTTTAgTatAtAGAaaGATACATTTtGAATCAGGTCAATaaatcATCCTCATAGACG
TgAGTAAGTTTGAAGCgAGCAGGAATATCTGGAGGAGTATCAACTGAACTGAGATCTGCT
GCTGTGAAGATGGTGTTTGTTAAAGAGGAGAGTGAGGAGGACATGAGTGAACCAGAACCC
TGGAGAATAAAACACGAGGAACAAGGAGGCcTGGTGAAAGTGAAAGAGGAAAGAGAAGAT
CTGAATGAAGTGGAGGAGAAATATCAGCTTCAGAAAGCTCATGATGACACCaCTGAAGAA
AAACCATTGAGTTGCTCCAAAACTGAAAACAGTTGCTCACAAAGCAGCATTCAAAAAGCA
GAAGTCAAAAGACCTTTCGTCTGTTCTAAGTGTAGAAAGACTTTCAAACATAAaAGAAGC
CTTaaGAGTCAcATGATAATTCAcACagAAAAAAgCCattCACcTGCTCCcAGTGTGGAA
AGAGTTTTACAAAGAAAgCACACCTtAATGAgCATTTGGTatcTCACACTTCAGAAAAGC
CTTTCACCTGctCTcAGTGTGGAAAcACTTTCACACGtAAagAAAGCCTTAAGAAtCACA
TGTtAATTCATGCTgAAAaTAatCCTTTCACcTGCGCACAGTGtGGAAAGGGTTTTACAC
gTAAAGAtAAtCcTTAAGActCACATGTTAATtCATACTGGAaTAAagCcTTtcgTCTGC
TCTCACTGTGGAAAGAGTTTtACACAGAAAGCaCACCTTAaCAAGCACTTGTTaaTTCAT
ActGGAAAAAGCCTTtCTGCTGATCACAGTGTGGAAATACTTTCACATGTAAAGACAACC
TTAACAATCACTTGTTAATTCATGCTGGAAAAAaGCCTTTCTGCTGCTCACAGTGTGGAA
AGAGTTTTACACAGAACTCACACCTTAAGTATCATTTGTTAATTCATACTtCAGAAAAGC
CTTttACCTGCcCTCAaTGTGGAAGgAGTTTTACACAGAAAGGACACCTTGACAATCAaT
TGTTATTTCATACTGGAATAAAGCCTTACACCTGCTCTCAGTGTGGAAAGAGcTTTAAAC
AGAAAGGACACCTTAATGATCATTTGCTTACTCACACTTCAGAAAAGCCTTTtACCTGCT
CTCAGTGTGGAAAAACTTTCAGACATAAAGGAAGCCTTAAGACTCACATGTTAATTCATA
CTGGAAAAAAGCCTTTCACCTGCTcCAGTGTGGAAAGAGTTTTACTCAGAGAAAACAaCT
TAATGAGCATGTGCtATTTCACAGTGAAACACTtGTTTTGCCATCATTACTGAAGAACCA
CCAGAACGTTCATAAAACTGAGAAGCCGTATGCTTtCTAGGAGATTTCTAAGGGTTGACT
CTTTAAAAAaGGCACCAGAACATAATACATGAGAGCATGAAAAaCTtGTGTGCTTTGTAG
GGATGGACATTGCTAAGGTTTTACTGctGTTACTGATACTGCTCagTCGATCTATTACTT
TAACAGTATTCTtATTGGTtATTTTtGTtATaTAAAAACAAAaTCGAaTCCTTAATTCTT
AAATtCgATATTTTCTCTCTCTCTCaacaCTATAAAATATGTTCATTTGTTGTCATTTTG
TGGCAATTTTCTGTTCACTATACATGACTTAATaaaagaaCTGTGAGAACT
>isotig00063
GGTGGCGGTAAGACAaATGCGTGTGTTTGCCAACcACCATTAAACcTCAGAGGAAGAAGA
TTAGTTTtCAGAaTGATCTCTGGTGTTGTGTTGTGATACTGACTACAAaCTGTTAGAaGT
GTATTTTAgTatAtAGAaaGATACATTTtGAATCAGGTCAATaaatcATCCTCATAGACG
TgAGTAAGTTTGAAGCgAGCAGGAATATCTGGAGGAGTATCAACTGAACTGAGATCTGCT
GCTGTGAAGATGGTGTTTGTTAAAGAGGAGAGTGAGGAGGACATGAGTGAACCAGAACCC
TGGAGAATAAAACACGAGGAACAAGGAGAGGTtGAGATCAGAGAAGATCTGAATGAAGTG
GAGGAGAAATATCAGCTTCAGAAAGCTCATGATGACACCagCTGAAGAAAAACCATTGAG
TTGCTCCAAAACTGAAAACAGTTGCTCACAAGTCACTAGACCTTTCACCTGTTCTCAGTG
TGAAAaGaCTTTTAAACATAAaAGAAGCCTTaaGAGTCAcATGATAATTCAcACagAAAA
AAgCCattCACcTGCTCCcAGTGTGGAAAGAGTTTTACAAAGAAAgCACACCTtAATGAg
CATTTGGTatcTCACACTTCAGAAAAGCCTTTCACCTGctCTcAGTGTGGAAAcACTTTC
ACACGtAAagAAAGCCTTAAGAAtCACATGTtAATTCATGCTgAAAaTAatCCTTTCACc
TGCGCACAGTGtGGAAAGGGTTTTACACgTAAAGAtAAtCcTTAAGActCACATGTTAAT
tCATACTGGAaTAAagCcTTtcgTCTGCTCTCACTGTGGAAAGAGTTTtACACAGAAAGC
aCACCTTAaCAAGCACTTGTTaaTTCATActGGAAAAAGCCTTtCTGCTGATCACAGTGT
GGAAATACTTTCACATGTAAAGACAACCTTAACAATCACTTGTTAATTCATGCTGGAAAA
AaGCCTTTCTGCTGCTCACAGTGTGGAAAGAGTTTTACACAGAACTCACACCTTAAGTAT
CATTTGTTAATTCATACTtCAGAAAAGCCTTttACCTGCcCTCAaTGTGGAAGgAGTTTT
ACACAGAAAGGACACCTTGACAATCAaTTGTTATTTCATACTGGAATAAAGCCTTACACC
TGCTCTCAGTGTGGAAAGAGcTTTAAACAGAAAGGACACCTTAATGATCATTTGCTTACT
CACACTTCAGAAAAGCCTTTtACCTGCTCTCAGTGTGGAAAAACTTTCAGACATAAAGGA
AGCCTTAAGACTCACATGTTAATTCATACTGGAAAAAAGCCTTTCACCTGCTcCAGTGTG
GAAAGAGTTTTACTCAGAGAAAACAaCTTAATGAGCATGTGCtATTTCACAGTGAAACAC
TtGTTTTGCCATCATTACTGAAGAACCACCAGAACGTTCATAAAACTGAGAAGCCGTATG
CTTtCTAGGAGATTTCTAAGGGTTGACTCTTTAAAAAaGGCACCAGAACATAATACATGA
GAGCATGAAAAaCTtGTGTGCTTTGTAGGGATGGACATTGCTAAGGTTTTACTGctGTTA
CTGATACTGCTCagTCGATCTATTACTTTAACAGTATTCTtATTGGTtATTTTtGTtATa
TAAAAACAAAaTCGAaTCCTTAATTCTTAAATtCgATATTTTCTCTCTCTCTCaacaCTA
TAAAATATGTTCATTTGTTGTCATTTTGTGGCAATTTTCTGTTCACTATACATGACTTAA
TaaaagaaCTGTGAGAACT
>isotig00064
GGTGGCGGTAAGACAaATGCGTGTGTTTGCCAACcACCATTAAACcTCAGAGGAAGAAGA
TTAGTTTtCAGAaTGATCTCTGGTGTTGTGTTGTGATACTGACTACAAaCTGTTAGAaGT
GTATTTTAgTatAtAGAaaGATACATTTtGAATCAGGTCAATaaatcATCCTCATAGACG
TgAGTAAGTTTGAAGCgAGCAGGAATATCTGGAGGAGTATCAACTGAACTGAGATCTGCT
GCTGTGAAGATGGTGTTTGTTAAAGAGGAGAGTGAGGAGGACATGAGTGAACCAGAACCC
TGGAGAATAAAACACGAGGAACAAGGAGAGGTtGAGATCAGAGAAGATCTGAATGAAGTG
GAGGAGAAATATCAGCTTCAGAAAGCTCATGATGACACCagCTGAAGAAAAACCATTGAG
TTGCTCCAAAACTGAAAACAGTTGCTCACAAAGCAgCATTCAAATAACAGAAGTCAGAAG
ACCTTTcACCTGTTCTCAGTGTGAAAAGAGTTTTACACAGAAAGGACACCTCAATGATCA
TTTAGtAACTCACACTTCAGAAAAGCCTTTCACCTGCTCTCAGTGTGGAAATACTTTTAA
ACATAAAAAAaGCCTTAAAACTCACATGATAATTCACACAGGAAAAAaGCCTTATACCTG
CTCCCAGTGTGGAAAGAGTTTTACACTAAAAGGACACCTTAATAGACATGTACTAATTCA
CACTGAAGAAAAGCCTTCCACCTGCCCTCAGTGTGGAAAAACTTTCATGCGTAAaGAAAA
CCTTAAGAATCATATGAAAATTCATGCTGGAAATAAGCCTTTCAGCTGCTCTCAGTGTGG
AAACACTTTCACACGTAAACAAGCCCTCAAGAATCACATGTTAATTCATGCTgAAAaTAa
tCCTTTCACcTGCGCACAGTGtGGAAAGGGTTTTACACgTAAAGAtAAtCcTTAAGActC
ACATGTTAATtCATACTGGAaTAAagCcTTtcgTCTGCTCTCACTGTGGAAAGAGTTTtA
CACAGAAAGCaCACCTTAaCAAGCACTTGTTaaTTCATActGGAAAAAGCCTTtCTGCTG
ATCACAGTGTGGAAATACTTTCACATGTAAAGACAACCTTAACAATCACTTGTTAATTCA
TGCTGGAAAAAaGCCTTTCTGCTGCTCACAGTGTGGAAAGAGTTTTACACAGAACTCACA
CCTTAAGTATCATTTGTTAATTCATACTtCAGAAAAGCCTTttACCTGCcCTCAaTGTGG
AAGgAGTTTTACACAGAAAGGACACCTTGACAATCAaTTGTTATTTCATACTGGAATAAA
GCCTTACACCTGCTCTCAGTGTGGAAAGAGcTTTAAACAGAAAGGACACCTTAATGATCA
TTTGCTTACTCACACTTCAGAAAAGCCTTTtACCTGCTCTCAGTGTGGAAAAACTTTCAG
ACATAAAGGAAGCCTTAAGACTCACATGTTAATTCATACTGGAAAAAAGCCTTTCACCTG
CTcCAGTGTGGAAAGAGTTTTACTCAGAGAAAACAaCTTAATGAGCATGTGCtATTTCAC
AGTGAAACACTtGTTTTGCCATCATTACTGAAGAACCACCAGAACGTTCATAAAACTGAG
AAGCCGTATGCTTtCTAGGAGATTTCTAAGGGTTGACTCTTTAAAAAaGGCACCAGAACA
TAATACATGAGAGCATGAAAAaCTtGTGTGCTTTGTAGGGATGGACATTGCTAAGGTTTT
ACTGctGTTACTGATACTGCTCagTCGATCTATTACTTTAACAGTATTCTtATTGGTtAT
TTTtGTtATaTAAAAACAAAaTCGAaTCCTTAATTCTTAAATtCgATATTTTCTCTCTCT
CTCaacaCTATAAAATATGTTCATTTGTTGTCATTTTGTGGCAATTTTCTGTTCACTATA
CATGACTTAATaaaagaaCTGTGAGAACT
>isotig00065
GGTGGCGGTAAGACAaATGCGTGTGTTTGCCAACcACCATTAAACcTCAGAGGAAGAAGA
TTAGTTTtCAGAaTGATCTCTGGTGTTGTGTTGTGATACTGACTACAAaCTGTTAGAaGT
GTATTTTAgTatAtAGAaaGATACATTTtGAATCAGGTCAATaaatcATCCTCATAGACG
TgAGTAAGTTTGAAGCgAGCAGGAATATCTGGAGGAGTATCAACTGAACTGAGATCTGCT
GCTGTGAAGATGGTGTTTGTTAAAGAGGAGAGTGAGGAGGACATGAGTGAACCAGAACCC
TGGAGAATAAAACACGAGGAACAAGGAGAGGTtGAGATCAGAGAAGATCTGAATGAAGTG
GAGGAGAAATATCAGCTTCAGAAAGCTCATGATGACACCaCTGAAGAAAAACCATTGAGT
TGCTCCAAAACTGAAAACAGTTGCTCACAAAGCAGCATTCAAAAAGCAGAAGTCAAAAGA
CCTTTCGTCTGTTCTAAGTGTAGAAAGACTTTCAAACATAAaAGAAGCCTTaaGAGTCAc
ATGATAATTCAcACagAAAAAAgCCattCACcTGCTCCcAGTGTGGAAAGAGTTTTACAA
AGAAAgCACACCTtAATGAgCATTTGGTatcTCACACTTCAGAAAAGCCTTTCACCTGct
CTcAGTGTGGAAAcACTTTCACACGtAAagAAAGCCTTAAGAAtCACATGTtAATTCATG
CTgAAAaTAatCCTTTCACcTGCGCACAGTGtGGAAAGGGTTTTACACgTAAAGAtAAtC
cTTAAGActCACATGTTAATtCATACTGGAaTAAagCcTTtcgTCTGCTCTCACTGTGGA
AAGAGTTTtACACAGAAAGCaCACCTTAaCAAGCACTTGTTaaTTCATActGGAAAAAGC
CTTtCTGCTGATCACAGTGTGGAAATACTTTCACATGTAAAGACAACCTTAACAATCACT
TGTTAATTCATGCTGGAAAAAaGCCTTTCTGCTGCTCACAGTGTGGAAAGAGTTTTACAC
AGAACTCACACCTTAAGTATCATTTGTTAATTCATACTtCAGAAAAGCCTTttACCTGCc
CTCAaTGTGGAAGgAGTTTTACACAGAAAGGACACCTTGACAATCAaTTGTTATTTCATA
CTGGAATAAAGCCTTACACCTGCTCTCAGTGTGGAAAGAGcTTTAAACAGAAAGGACACC
TTAATGATCATTTGCTTACTCACACTTCAGAAAAGCCTTTtACCTGCTCTCAGTGTGGAA
AAACTTTCAGACATAAAGGAAGCCTTAAGACTCACATGTTAATTCATACTGGAAAAAAGC
CTTTCACCTGCTcCAGTGTGGAAAGAGTTTTACTCAGAGAAAACAaCTTAATGAGCATGT
GCtATTTCACAGTGAAACACTtGTTTTGCCATCATTACTGAAGAACCACCAGAACGTTCA
TAAAACTGAGAAGCCGTATGCTTtCTAGGAGATTTCTAAGGGTTGACTCTTTAAAAAaGG
CACCAGAACATAATACATGAGAGCATGAAAAaCTtGTGTGCTTTGTAGGGATGGACATTG
CTAAGGTTTTACTGctGTTACTGATACTGCTCagTCGATCTATTACTTTAACAGTATTCT
tATTGGTtATTTTtGTtATaTAAAAACAAAaTCGAaTCCTTAATTCTTAAATtCgATATT
TTCTCTCTCTCTCaacaCTATAAAATATGTTCATTTGTTGTCATTTTGTGGCAATTTTCT
GTTCACTATACATGACTTAATaaaagaaCTGTGAGAACT
>isotig00068
GGTGGCGGTAAGACAaATGCGTGTGTTTGCCAACcACCATTAAACcTCAGAGGAAGAAGA
TTAGTTTtCAGAaTGATCTCTGGTGTTGTGTTGTGATACTGACTACAAaCTGTTAGAaGT
GTATTTTAgTatAtAGAaaGATACATTTtGAATCAGGTCAATaaatcATCCTCATAGACG
TgAGTAAGTTTGAAGCgAGCAGGAATATCTGGAGGAGTATCAACTGAACTGAGATCTGCT
GCTGTGAAGATGGTGTTTGTTAAAGAGGAGAGTGAGGAGGACATGAGTGAACCAGAACCC
TGGAGAATAAAACACGAGGAACAAGGAGGCcTGGTGAAAGTGAAAGAGGAAAGAGAAGAT
CTGAATGAAGTGGAGGAGAAATATCAGCTTCAGAAAGCTCATGATGACACCagCTGAAGA
AAAACCATTGAGTTGCTCCAAAACTGAAAACAGTTGCTCACAAGTCACTAGACCTTTCAC
CTGTTCTCAGTGTGAAAaGaCTTTTAAACATAAaAGAAGCCTTaaGAGTCAcATGATAAT
TCAcACagAAAAAAgCCattCACcTGCTCCcAGTGTGGAAAGAGTTTTACAAAGAAAgCA
CACCTtAATGAgCATTTGGTatcTCACACTTCAGAAAAGCCTTTCACCTGctCTcAGTGT
GGAAAcACTTTCACACGtAAagAAAGCCTTAAGAAtCACATGTtAATTCATGCTgAAAaT
AatCCTTTCACcTGCGCACAGTGtGGAAAGGGTTTTACACgTAAAGAtAAtCcTTAAGAc
tCACATGTTAATtCATACTGGAaTAAagCcTTtcgTCTGCTCTCACTGTGGAAAGAGTTT
tACACAGAAAGCaCACCTTAaCAAGCACTTGTTaaTTCATActGGAAAAAGCCTTtCTGC
TGATCACAGTGTGGAAATACTTTCACATGTAAAGACAACCTTAACAATCACTTGTTAATT
CATGCTGGAAAAAaGCCTTTCTGCTGCTCACAGTGTGGAAAGAGTTTTACACAGAACTCA
CACCTTAAGTATCATTTGTTAATTCATACTtCAGAAAAGCCTTttACCTGCcCTCAaTGT
GGAAGgAGTTTTACACAGAAAGGACACCTTGACAATCAaTTGTTATTTCATACTGGAATA
AAGCCTTACACCTGCTCTCAGTGTGGAAAGAGcTTTAAACAGAAAGGACACCTTAATGAT
CATTTGCTTACTCACACTTCAGAAAAGCCTTTtACCTGCTCTCAGTGTGGAAAAACTTTC
AGACATAAAGGAAGCCTTAAGACTCACATGTTAATTCATACTGGAAAAAAGCCTTTCACC
TGCTcCAGTGTGGAAAGAG
>isotig00069
GGTGGCGGTAAGACAaATGCGTGTGTTTGCCAACcACCATTAAACcTCAGAGGAAGAAGA
TTAGTTTtCAGAaTGATCTCTGGTGTTGTGTTGTGATACTGACTACAAaCTGTTAGAaGT
GTATTTTAgTatAtAGAaaGATACATTTtGAATCAGGTCAATaaatcATCCTCATAGACG
TgAGTAAGTTTGAAGCgAGCAGGAATATCTGGAGGAGTATCAACTGAACTGAGATCTGCT
GCTGTGAAGATGGTGTTTGTTAAAGAGGAGAGTGAGGAGGACATGAGTGAACCAGAACCC
TGGAGAATAAAACACGAGGAACAAGGAGAGGTtGAGATCAGAGAAGATCTGAATGAAGTG
GAGGAGAAATATCAGCTTCAGAAAGCTCATGATGACACCagCTGAAGAAAAACCATTGAG
TTGCTCCAAAACTGAAAACAGTTGCTCACAAGTCACTAGACCTTTCACCTGTTCTCAGTG
TGAAAaGaCTTTTAAACATAAaAGAAGCCTTaaGAGTCAcATGATAATTCAcACagAAAA
AAgCCattCACcTGCTCCcAGTGTGGAAAGAGTTTTACAAAGAAAgCACACCTtAATGAg
CATTTGGTatcTCACACTTCAGAAAAGCCTTTCACCTGctCTcAGTGTGGAAAcACTTTC
ACACGtAAagAAAGCCTTAAGAAtCACATGTtAATTCATGCTgAAAaTAatCCTTTCACc
TGCGCACAGTGtGGAAAGGGTTTTACACgTAAAGAtAAtCcTTAAGActCACATGTTAAT
tCATACTGGAaTAAagCcTTtcgTCTGCTCTCACTGTGGAAAGAGTTTtACACAGAAAGC
aCACCTTAaCAAGCACTTGTTaaTTCATActGGAAAAAGCCTTtCTGCTGATCACAGTGT
GGAAATACTTTCACATGTAAAGACAACCTTAACAATCACTTGTTAATTCATGCTGGAAAA
AaGCCTTTCTGCTGCTCACAGTGTGGAAAGAGTTTTACACAGAACTCACACCTTAAGTAT
CATTTGTTAATTCATACTtCAGAAAAGCCTTttACCTGCcCTCAaTGTGGAAGgAGTTTT
ACACAGAAAGGACACCTTGACAATCAaTTGTTATTTCATACTGGAATAAAGCCTTACACC
TGCTCTCAGTGTGGAAAGAGcTTTAAACAGAAAGGACACCTTAATGATCATTTGCTTACT
CACACTTCAGAAAAGCCTTTtACCTGCTCTCAGTGTGGAAAAACTTTCAGACATAAAGGA
AGCCTTAAGACTCACATGTTAATTCATACTGGAAAAAAGCCTTTCACCTGCTcCAGTGTG
GAAAGAG
>isotig00070
GGTGGCGGTAAGACAaATGCGTGTGTTTGCCAACcACCATTAAACcTCAGAGGAAGAAGA
TTAGTTTtCAGAaTGATCTCTGGTGTTGTGTTGTGATACTGACTACAAaCTGTTAGAaGT
GTATTTTAgTatAtAGAaaGATACATTTtGAATCAGGTCAATaaatcATCCTCATAGACG
TgAGTAAGTTTGAAGCgAGCAGGAATATCTGGAGGAGTATCAACTGAACTGAGATCTGCT
GCTGTGAAGATGGTGTTTGTTAAAGAGGAGAGTGAGGAGGACATGAGTGAACCAGAACCC
TGGAGAATAAAACACGAGGAACAAGGAGGCcTGGTGAAAGTGAAAGAGGAAAGAGAAGAT
CTGAATGAAGTGGAGGAGAAATATCAGCTTCAGAAAGCTCATGATGACACCaCTGAAGAA
AAACCATTGAGTTGCTCCAAAACTGAAAACAGTTGCTCACAAAGCAGCATTCAAAAAGCA
GAAGTCAAAAGACCTTTCGTCTGTTCTAAGTGTAGAAAGACTTTCAAACATAAaAGAAGC
CTTaaGAGTCAcATGATAATTCAcACagAAAAAAgCCattCACcTGCTCCcAGTGTGGAA
AGAGTTTTACAAAGAAAgCACACCTtAATGAgCATTTGGTatcTCACACTTCAGAAAAGC
CTTTCACCTGctCTcAGTGTGGAAAcACTTTCACACGtAAagAAAGCCTTAAGAAtCACA
TGTtAATTCATGCTgAAAaTAatCCTTTCACcTGCGCACAGTGtGGAAAGGGTTTTACAC
gTAAAGAtAAtCcTTAAGActCACATGTTAATtCATACTGGAaTAAagCcTTtcgTCTGC
TCTCACTGTGGAAAGAGTTTtACACAGAAAGCaCACCTTAaCAAGCACTTGTTaaTTCAT
ActGGAAAAAGCCTTtCTGCTGATCACAGTGTGGAAATACTTTCACATGTAAAGACAACC
TTAACAATCACTTGTTAATTCATGCTGGAAAAAaGCCTTTCTGCTGCTCACAGTGTGGAA
AGAGTTTTACACAGAACTCACACCTTAAGTATCATTTGTTAATTCATACTtCAGAAAAGC
CTTttACCTGCcCTCAaTGTGGAAGgAGTTTTACACAGAAAGGACACCTTGACAATCAaT
TGTTATTTCATACTGGAATAAAGCCTTACACCTGCTCTCAGTGTGGAAAGAGcTTTAAAC
AGAAAGGACACCTTAATGATCATTTGCTTACTCACACTTCAGAAAAGCCTTTtACCTGCT
CTCAGTGTGGAAAAACTTTCAGACATAAAGGAAGCCTTAAGACTCACATGTTAATTCATA
CTGGAAAAAAGCCTTTCACCTGCTcCAGTGTGGAAAGAG
>isotig00071
GGTGGCGGTAAGACAaATGCGTGTGTTTGCCAACcACCATTAAACcTCAGAGGAAGAAGA
TTAGTTTtCAGAaTGATCTCTGGTGTTGTGTTGTGATACTGACTACAAaCTGTTAGAaGT
GTATTTTAgTatAtAGAaaGATACATTTtGAATCAGGTCAATaaatcATCCTCATAGACG
TgAGTAAGTTTGAAGCgAGCAGGAATATCTGGAGGAGTATCAACTGAACTGAGATCTGCT
GCTGTGAAGATGGTGTTTGTTAAAGAGGAGAGTGAGGAGGACATGAGTGAACCAGAACCC
TGGAGAATAAAACACGAGGAACAAGGAGAGGTtGAGATCAGAGAAGATCTGAATGAAGTG
GAGGAGAAATATCAGCTTCAGAAAGCTCATGATGACACCaCTGAAGAAAAACCATTGAGT
TGCTCCAAAACTGAAAACAGTTGCTCACAAAGCAGCATTCAAAAAGCAGAAGTCAAAAGA
CCTTTCGTCTGTTCTAAGTGTAGAAAGACTTTCAAACATAAaAGAAGCCTTaaGAGTCAc
ATGATAATTCAcACagAAAAAAgCCattCACcTGCTCCcAGTGTGGAAAGAGTTTTACAA
AGAAAgCACACCTtAATGAgCATTTGGTatcTCACACTTCAGAAAAGCCTTTCACCTGct
CTcAGTGTGGAAAcACTTTCACACGtAAagAAAGCCTTAAGAAtCACATGTtAATTCATG
CTgAAAaTAatCCTTTCACcTGCGCACAGTGtGGAAAGGGTTTTACACgTAAAGAtAAtC
cTTAAGActCACATGTTAATtCATACTGGAaTAAagCcTTtcgTCTGCTCTCACTGTGGA
AAGAGTTTtACACAGAAAGCaCACCTTAaCAAGCACTTGTTaaTTCATActGGAAAAAGC
CTTtCTGCTGATCACAGTGTGGAAATACTTTCACATGTAAAGACAACCTTAACAATCACT
TGTTAATTCATGCTGGAAAAAaGCCTTTCTGCTGCTCACAGTGTGGAAAGAGTTTTACAC
AGAACTCACACCTTAAGTATCATTTGTTAATTCATACTtCAGAAAAGCCTTttACCTGCc
CTCAaTGTGGAAGgAGTTTTACACAGAAAGGACACCTTGACAATCAaTTGTTATTTCATA
CTGGAATAAAGCCTTACACCTGCTCTCAGTGTGGAAAGAGcTTTAAACAGAAAGGACACC
TTAATGATCATTTGCTTACTCACACTTCAGAAAAGCCTTTtACCTGCTCTCAGTGTGGAA
AAACTTTCAGACATAAAGGAAGCCTTAAGACTCACATGTTAATTCATACTGGAAAAAAGC
CTTTCACCTGCTcCAGTGTGGAAAGAG
>isotig00072
ACcATtAAACCTCAGAGGAAGAATTTTCAGCACCATCTCTGGTGTTTTGTTGTGGTAGCT
GGGTTAATACAAACTGTTAGGAATGTACTGTTGGTATTTTGAGAGATAAATAACTTTGAA
TCAGGTCAGTAAATACATATAATTCAAGTCTTCAAGGAATCAGGGATATCTGGAGGAGTA
TCATCTGATCTGAGATCTGCTGCTGTGAAGATGGTGTTTGTTAAAGAGGAGAGTGAGGAG
GACATGAGTGAACCAGAACCCTGGAGGATAAAACACGAGGAACAAGGAGGTTTGGTGAAA
GTGAAAGAGGAAAGAGAAGATCTGATTGAAGTGGAGGAGAAACATCAGCATCAGAAAGAT
CATGATGTCCCTGGAGAAGAATCAGTGAGTTGCAGCATTCAAAAAACAGAAGTCAAAAAG
CCTTTcAgCtGCTCTCAGTGTGAAAAGTCTTTCCAACATAAAGGAAGCCTTGAGAAGCAT
ATGTTAATTCATACCAGAATAAAGGCTTTCAGCTGCTCTCAGTGTGGAAAgAgTTtCACA
CgTAAAGAtAAtCcTTAAGActCACATGTTAATtCATACTGGAaTAAagCcTTtcgTCTG
CTCTCACTGTGGAAAGAGTTTtACACAGAAAGCaCACCTTAaCAAGCACTTGTTaaTTCA
TActGGAAAAAGCCTTtCTGCTGATCACAGTGTGGAAATACTTTCACATGTAAAGACAAC
CTTAACAATCACTTGTTAATTCATGCTGGAAAAAaGCCTTTCTGCTGCTCACAGTGTGGA
AAGAGTTTTACACAGAACTCACACCTTAAGTATCATTTGTTAATTCATACTtCAGAAAAG
CCTTttACCTGCcCTCAaTGTGGAAGgAGTTTTACACAGAAAGGACACCTTGACAATCAa
TTGTTATTTCATACTGGAATAAAGCCTTACACCTGCTCTCAGTGTGGAAAGAGcTTTAAA
CAGAAAGGACACCTTAATGATCATTTGCTTACTCACACTTCAGAAAAGCCTTTtACCTGC
TCTCAGTGTGGAAAAACTTTCAGACATAAAGGAAGCCTTAAGACTCACATGTTAATTCAT
ACTGGAAAAAAGCCTTTCACCTGCTcCAGTGTGGAAAGAGTTTTACTCAGAGAAAACAaC
TTAATGAGCATGTGCtATTTCACAGTGAAACACTtGTTTTGCCATCATTACTGAAGAACC
ACCAGAACGTTCATAAAACTGAGAAGCCGTATGCTTtCTAGGAGATTTCTAAGGGTTGAC
TCTTTAAAAAaGGCACCAGAACATAATACATGAGAGCATGAAAAaCTtGTGTGCTTTGTA
GGGATGGACATTGCTAAGGTTTTACTGctGTTACTGATACTGCTCagTCGATCTATTACT
TTAACAGTATTCTtATTGGTtATTTTtGTtATaTAAAAACAAAaTCGAaTCCTTAATTCT
TAAATtCgATATTTTCTCTCTCTCTCaacaCTATAAAATATGTTCATTTGTTGTCATTTT
GTGGCAATTTTCTGTTCACTATACATGACTTAATaaaagaaCTGTGAGAACT
>isotig00073
GGTGGCGGTAAGACAaATGCGTGTGTTTGCCAACcACCATTAAACcTCAGAGGAAGAAGA
TTAGTTTtCAGAaTGATCTCTGGTGTTGTGTTGTGATACTGACTACAAaCTGTTAGAaGT
GTATTTTAgTatAtAGAaaGATACATTTtGAATCAGGTCAATaaatcATCCTCATAGACG
TgAGTAAGTTTGAAGCgAGCAGGAATATCTGGAGGAGTATCAACTGAACTGAGATCTGCT
GCTGTGAAGATGGTGTTTGTTAAAGAGGAGAGTGAGGAGGACATGAGTGAACCAGAACCC
TGGAGAATAAAACACGAGGAACAAGGAGGCcTGGTGAAAGTGAAAGAGGAAAGAGAAGAT
CTGAATGAAGTGGAGGAGAAATATCAGCTTCAGAAAGCTCATGATGACACCagCTGAAGA
AAAACCATTGAGTTGCTCCAAAACTGAAAACAGTTGCTCACAAGTCACTAGACCTTTCAC
CTGTTCTCAGTGTGAAAaGaCTTTTAAACATAAaAGAAGCCTTaaGAGTCAcATGATAAT
TCAcACagAAAAAAgCCattCACcTGCTCCcAGTGTGGAAAGAGTTTTACACAGAAAGGA
ATCCTTAaGTGTCACATGTTGATTCATACTGGGAAAAAGCCATTCACCTGCTCTCAGTGT
GGAAAGAGcTTTAAACAGAAAGGACACCTTAATGATCATTTGCTTACTCACACTTCAGAA
AAGCCTTTtACCTGCTCTCAGTGTGGAAAAACTTTCAGACATAAAGGAAGCCTTAAGACT
CACATGTTAATTCATACTGGAAAAAAGCCTTTCACCTGCTcCAGTGTGGAAAGAGTTTTA
CTCAGAGAAAACAaCTTAATGAGCATGTGCtATTTCACAGTGAAACACTtGTTTTGCCAT
CATTACTGAAGAACCACCAGAACGTTCATAAAACTGAGAAGCCGTATGCTTtCTAGGAGA
TTTCTAAGGGTTGACTCTTTAAAAAaGGCACCAGAACATAATACATGAGAGCATGAAAAa
CTtGTGTGCTTTGTAGGGATGGACATTGCTAAGGTTTTACTGctGTTACTGATACTGCTC
agTCGATCTATTACTTTAACAGTATTCTtATTGGTtATTTTtGTtATaTAAAAACAAAaT
CGAaTCCTTAATTCTTAAATtCgATATTTTCTCTCTCTCTCaacaCTATAAAATATGTTC
ATTTGTTGTCATTTTGTGGCAATTTTCTGTTCACTATACATGACTTAATaaaagaaCTGT
GAGAACT
>isotig00074
GGTGGCGGTAAGACAaATGCGTGTGTTTGCCAACcACCATTAAACcTCAGAGGAAGAAGA
TTAGTTTtCAGAaTGATCTCTGGTGTTGTGTTGTGATACTGACTACAAaCTGTTAGAaGT
GTATTTTAgTatAtAGAaaGATACATTTtGAATCAGGTCAATaaatcATCCTCATAGACG
TgAGTAAGTTTGAAGCgAGCAGGAATATCTGGAGGAGTATCAACTGAACTGAGATCTGCT
GCTGTGAAGATGGTGTTTGTTAAAGAGGAGAGTGAGGAGGACATGAGTGAACCAGAACCC
TGGAGAATAAAACACGAGGAACAAGGAGGCcTGGTGAAAGTGAAAGAGGAAAGAGAAGAT
CTGAATGAAGTGGAGGAGAAATATCAGCTTCAGAAAGCTCATGATGACACCaCTGAAGAA
AAACCATTGAGTTGCTCCAAAACTGAAAACAGTTGCTCACAAAGCAGCATTCAAAAAGCA
GAAGTCAAAAGACCTTTCGTCTGTTCTAAGTGTAGAAAGACTTTCAAACATAAaAGAAGC
CTTaaGAGTCAcATGATAATTCAcACagAAAAAAgCCattCACcTGCTCCcAGTGTGGAA
AGAGTTTTACACAGAAAGGAATCCTTAaGTGTCACATGTTGATTCATACTGGGAAAAAGC
CATTCACCTGCTCTCAGTGTGGAAAGAGcTTTAAACAGAAAGGACACCTTAATGATCATT
TGCTTACTCACACTTCAGAAAAGCCTTTtACCTGCTCTCAGTGTGGAAAAACTTTCAGAC
ATAAAGGAAGCCTTAAGACTCACATGTTAATTCATACTGGAAAAAAGCCTTTCACCTGCT
cCAGTGTGGAAAGAGTTTTACTCAGAGAAAACAaCTTAATGAGCATGTGCtATTTCACAG
TGAAACACTtGTTTTGCCATCATTACTGAAGAACCACCAGAACGTTCATAAAACTGAGAA
GCCGTATGCTTtCTAGGAGATTTCTAAGGGTTGACTCTTTAAAAAaGGCACCAGAACATA
ATACATGAGAGCATGAAAAaCTtGTGTGCTTTGTAGGGATGGACATTGCTAAGGTTTTAC
TGctGTTACTGATACTGCTCagTCGATCTATTACTTTAACAGTATTCTtATTGGTtATTT
TtGTtATaTAAAAACAAAaTCGAaTCCTTAATTCTTAAATtCgATATTTTCTCTCTCTCT
CaacaCTATAAAATATGTTCATTTGTTGTCATTTTGTGGCAATTTTCTGTTCACTATACA
TGACTTAATaaaagaaCTGTGAGAACT
>isotig00075
GGTGGCGGTAAGACAaATGCGTGTGTTTGCCAACcACCATTAAACcTCAGAGGAAGAAGA
TTAGTTTtCAGAaTGATCTCTGGTGTTGTGTTGTGATACTGACTACAAaCTGTTAGAaGT
GTATTTTAgTatAtAGAaaGATACATTTtGAATCAGGTCAATaaatcATCCTCATAGACG
TgAGTAAGTTTGAAGCgAGCAGGAATATCTGGAGGAGTATCAACTGAACTGAGATCTGCT
GCTGTGAAGATGGTGTTTGTTAAAGAGGAGAGTGAGGAGGACATGAGTGAACCAGAACCC
TGGAGAATAAAACACGAGGAACAAGGAGAGGTtGAGATCAGAGAAGATCTGAATGAAGTG
GAGGAGAAATATCAGCTTCAGAAAGCTCATGATGACACCagCTGAAGAAAAACCATTGAG
TTGCTCCAAAACTGAAAACAGTTGCTCACAAGTCACTAGACCTTTCACCTGTTCTCAGTG
TGAAAaGaCTTTTAAACATAAaAGAAGCCTTaaGAGTCAcATGATAATTCAcACagAAAA
AAgCCattCACcTGCTCCcAGTGTGGAAAGAGTTTTACACAGAAAGGAATCCTTAaGTGT
CACATGTTGATTCATACTGGGAAAAAGCCATTCACCTGCTCTCAGTGTGGAAAGAGcTTT
AAACAGAAAGGACACCTTAATGATCATTTGCTTACTCACACTTCAGAAAAGCCTTTtACC
TGCTCTCAGTGTGGAAAAACTTTCAGACATAAAGGAAGCCTTAAGACTCACATGTTAATT
CATACTGGAAAAAAGCCTTTCACCTGCTcCAGTGTGGAAAGAGTTTTACTCAGAGAAAAC
AaCTTAATGAGCATGTGCtATTTCACAGTGAAACACTtGTTTTGCCATCATTACTGAAGA
ACCACCAGAACGTTCATAAAACTGAGAAGCCGTATGCTTtCTAGGAGATTTCTAAGGGTT
GACTCTTTAAAAAaGGCACCAGAACATAATACATGAGAGCATGAAAAaCTtGTGTGCTTT
GTAGGGATGGACATTGCTAAGGTTTTACTGctGTTACTGATACTGCTCagTCGATCTATT
ACTTTAACAGTATTCTtATTGGTtATTTTtGTtATaTAAAAACAAAaTCGAaTCCTTAAT
TCTTAAATtCgATATTTTCTCTCTCTCTCaacaCTATAAAATATGTTCATTTGTTGTCAT
TTTGTGGCAATTTTCTGTTCACTATACATGACTTAATaaaagaaCTGTGAGAACT
>isotig00076
GGTGGCGGTAAGACAaATGCGTGTGTTTGCCAACcACCATTAAACcTCAGAGGAAGAAGA
TTAGTTTtCAGAaTGATCTCTGGTGTTGTGTTGTGATACTGACTACAAaCTGTTAGAaGT
GTATTTTAgTatAtAGAaaGATACATTTtGAATCAGGTCAATaaatcATCCTCATAGACG
TgAGTAAGTTTGAAGCgAGCAGGAATATCTGGAGGAGTATCAACTGAACTGAGATCTGCT
GCTGTGAAGATGGTGTTTGTTAAAGAGGAGAGTGAGGAGGACATGAGTGAACCAGAACCC
TGGAGAATAAAACACGAGGAACAAGGAGAGGTtGAGATCAGAGAAGATCTGAATGAAGTG
GAGGAGAAATATCAGCTTCAGAAAGCTCATGATGACACCaCTGAAGAAAAACCATTGAGT
TGCTCCAAAACTGAAAACAGTTGCTCACAAAGCAGCATTCAAAAAGCAGAAGTCAAAAGA
CCTTTCGTCTGTTCTAAGTGTAGAAAGACTTTCAAACATAAaAGAAGCCTTaaGAGTCAc
ATGATAATTCAcACagAAAAAAgCCattCACcTGCTCCcAGTGTGGAAAGAGTTTTACAC
AGAAAGGAATCCTTAaGTGTCACATGTTGATTCATACTGGGAAAAAGCCATTCACCTGCT
CTCAGTGTGGAAAGAGcTTTAAACAGAAAGGACACCTTAATGATCATTTGCTTACTCACA
CTTCAGAAAAGCCTTTtACCTGCTCTCAGTGTGGAAAAACTTTCAGACATAAAGGAAGCC
TTAAGACTCACATGTTAATTCATACTGGAAAAAAGCCTTTCACCTGCTcCAGTGTGGAAA
GAGTTTTACTCAGAGAAAACAaCTTAATGAGCATGTGCtATTTCACAGTGAAACACTtGT
TTTGCCATCATTACTGAAGAACCACCAGAACGTTCATAAAACTGAGAAGCCGTATGCTTt
CTAGGAGATTTCTAAGGGTTGACTCTTTAAAAAaGGCACCAGAACATAATACATGAGAGC
ATGAAAAaCTtGTGTGCTTTGTAGGGATGGACATTGCTAAGGTTTTACTGctGTTACTGA
TACTGCTCagTCGATCTATTACTTTAACAGTATTCTtATTGGTtATTTTtGTtATaTAAA
AACAAAaTCGAaTCCTTAATTCTTAAATtCgATATTTTCTCTCTCTCTCaacaCTATAAA
ATATGTTCATTTGTTGTCATTTTGTGGCAATTTTCTGTTCACTATACATGACTTAATaaa
agaaCTGTGAGAACT
>isotig00077
ACcATtAAACCTCAGAGGAAGAATTTTCAGCACCATCTCTGGTGTTTTGTTGTGGTAGCT
GGGTTAATACAAACTGTCAGGAATGTGCTGTTGGTATTTTGAAAAATAAACGTTTTGAAT
ATTCTGTAATATTCTATAATCTTGACTAAGTCTTCAAGGAATCAGGGATATCTGGAGGAG
TATCATCTGATCTGAGATCTGCTGCTGTGAAGATGGTGTTTGTTAAAGAGGAGAGTGAGG
AGGACATGAGTGAACCAGAACCCTGGAGGATAAAACACGAGGAACAAGGAGGTTTGGTGA
AAGTGAAAGAGGAAAGAGAAGATCTGATGgAAGTGGAGGAGAAACATCAGCATCAGAAcG
ATtATGACGTcacTGGAGAAGAATCAGTGAGTTGCAGCATTCAAAAAACAGAAGTCAAAA
AGCCTTTCAGCTGCTCTCAGTGTGAAAAAACTTTCACACGCAAAGTTCACCTTAAGATTC
ACATGTTAATTCATACCAGAATAAAGGCTTTCAGCTGCTCTCAGTGTGGAAAgAgTTtCA
CACgTAAAGAtAAtCcTTAAGActCACATGTTAATtCATACTGGAaTAAagCcTTtcgTC
TGCTCTCACTGTGGAAAGAGTTTtACACAGAAAGCaCACCTTAaCAAGCACTTGTTaaTT
CATActGGAAAAAGCCTTtCTGCTGATCACAGTGTGGAAATACTTTCACATGTAAAGACA
ACCTTAACAATCACTTGTTAATTCATGCTGGAAAAAaGCCTTTCTGCTGCTCACAGTGTG
GAAAGAGTTTTACACAGAACTCACACCTTAAGTATCATTTGTTAATTCATACTtCAGAAA
AGCCTTttACCTGCcCTCAaTGTGGAAGgAGTTTTACACAGAAAGGACACCTTGACAATC
AaTTGTTATTTCATACTGGAATAAAGCCTTACACCTGCTCTCAGTGTGGAAAGAGcTTTA
AACAGAAAGGACACCTTAATGATCATTTGCTTACTCACACTTCAGAAAAGCCTTTtACCT
GCTCTCAGTGTGGAAAAACTTTCAGACATAAAGGAAGCCTTAAGACTCACATGTTAATTC
ATACTGGAAAAAAGCCTTTCACCTGCTcCAGTGTGGAAAGAGTTTTACTCAGAGAAAACA
aCTTAATGAGCATGTGCtATTTCACAGTGAAACACTtGTTTTGCCATCATTACTGAAGAA
CCACCAGAACGTTCATAAAACTGAGAAGCCGTATGCTTtCTAGGAGATTTCTAAGGGTTG
ACTCTTTAAAAAaGGCACCAGAACATAATACATGAGAGCATGAAAAaCTtGTGTGCTTTG
TAGGGATGGACATTGCTAAGGTTTTACTGctGTTACTGATACTGCTCagTCGATCTATTA
CTTTAACAGTATTCTtATTGGTtATTTTtGTtATaTAAAAACAAAaTCGAaTCCTTAATT
CTTAAATtCgATATTTTCTCTCTCTCTCaacaCTATAAAATATGTTCATTTGTTGTCATT
TTGTGGCAATTTTCTGTTCACTATACATGACTTAATaaaagaaCTGTGAGAACT
>isotig00078
GGTGGCGGTAAGACAaATGCGTGTGTTTGCCAACcACCATTAAACcTCAGAGGAAGAAGA
TTAGTTTtCAGAaTGATCTCTGGTGTTGTGTTGTGATACTGACTACAAaCTGTTAGAaGT
GTATTTTAgTatAtAGAaaGATACATTTtGAATCAGGTCAATaaatcATCCTCATAGACG
TgAGTAAGTTTGAAGCgAGCAGGAATATCTGGAGGAGTATCAACTGAACTGAGATCTGCT
GCTGTGAAGATGGTGTTTGTTAAAGAGGAGAGTGAGGAGGACATGAGTGAACCAGAACCC
TGGAGAATAAAACACGAGGAACAAGGAGGCcTGGTGAAAGTGAAAGAGGAAAGAGAAGAT
CTGAATGAAGTGGAGGAGAAATATCAGCTTCAGAAAGCTCATGATGACACCagCTGAAGA
AAAACCATTGAGTTGCTCCAAAACTGAAAACAGTTGCTCACAAGTCACTAGACCTTTCAC
CTGTTCTCAGTGTGAAAaGaCTTTTAAACATAAaAGAAGCCTTaaGAGTCAcATGATAAT
TCAcACagAAAAAAgCCattCACcTGCTCCcAGTGTGGAAAGAGTTTTACACAGAAAGGA
ATCCTTAaGTGTCACATGTTGATTCATACTGGGAAAAAGCCATTCACCTGCTCTCAGTGT
GGAAAGAGcTTTAAACAGAAAGGACACCTTAATGATCATTTGCTTACTCACACTTCAGAA
AAGCCTTTtACCTGCTCTCAGTGTGGAAAAACTTTCAGACATAAAGGAAGCCTTAAGACT
CACATGTTAATTCATACTGGAAAAAAGCCTTTCACCTGCTcCAGTGTGGAAAGAG
>isotig00079
ACcATtAAACCTCAGAGGAAGAATTTTCAGCACCATCTCTGGTGTTTTGTTGTGGTAGCT
GGGTTAATACAAACTGTTAGGAATGTACTGTTGGTATTTTGAGAGATAAATAACTTTGAA
TCAGGTCAGTAAATACATATAATTCAAGTCTTCAAGGAATCAGGGATATCTGGAGGAGTA
TCATCTGATCTGAGATCTGCTGCTGTGAAGATGGTGTTTGTTAAAGAGGAGAGTGAGGAG
GACATGAGTGAACCAGAACCCTGGAGGATAAAACACGAGGAACAAGGAGGTTTGGTGAAA
GTGAAAGAGGAAAGAGAAGATCTGATTGAAGTGGAGGAGAAACATCAGCATCAGAAAGAT
CATGATGTCCCTGGAGAAGAATCAGTGAGTTGCAGCATTCAAAAAACAGAAGTCAAAAAG
CCTTTcAgCtGCTCTCAGTGTGAAAAGTCTTTCCAACATAAAGGAAGCCTTGAGAAGCAT
ATGTTAATTCATACCAGAATAAAGGCTTTCAGCTGCTCTCAGTGTGGAAAgAgTTtCACA
CgTAAAGAtAAtCcTTAAGActCACATGTTAATtCATACTGGAaTAAagCcTTtcgTCTG
CTCTCACTGTGGAAAGAGTTTtACACAGAAAGCaCACCTTAaCAAGCACTTGTTaaTTCA
TActGGAAAAAGCCTTtCTGCTGATCACAGTGTGGAAATACTTTCACATGTAAAGACAAC
CTTAACAATCACTTGTTAATTCATGCTGGAAAAAaGCCTTTCTGCTGCTCACAGTGTGGA
AAGAGTTTTACACAGAACTCACACCTTAAGTATCATTTGTTAATTCATACTtCAGAAAAG
CCTTttACCTGCcCTCAaTGTGGAAGgAGTTTTACACAGAAAGGACACCTTGACAATCAa
TTGTTATTTCATACTGGAATAAAGCCTTACACCTGCTCTCAGTGTGGAAAGAGcTTTAAA
CAGAAAGGACACCTTAATGATCATTTGCTTACTCACACTTCAGAAAAGCCTTTtACCTGC
TCTCAGTGTGGAAAAACTTTCAGACATAAAGGAAGCCTTAAGACTCACATGTTAATTCAT
ACTGGAAAAAAGCCTTTCACCTGCTcCAGTGTGGAAAGAG
>isotig00080
GGTGGCGGTAAGACAaATGCGTGTGTTTGCCAACcACCATTAAACcTCAGAGGAAGAAGA
TTAGTTTtCAGAaTGATCTCTGGTGTTGTGTTGTGATACTGACTACAAaCTGTTAGAaGT
GTATTTTAgTatAtAGAaaGATACATTTtGAATCAGGTCAATaaatcATCCTCATAGACG
TgAGTAAGTTTGAAGCgAGCAGGAATATCTGGAGGAGTATCAACTGAACTGAGATCTGCT
GCTGTGAAGATGGTGTTTGTTAAAGAGGAGAGTGAGGAGGACATGAGTGAACCAGAACCC
TGGAGAATAAAACACGAGGAACAAGGAGAGGTtGAGATCAGAGAAGATCTGAATGAAGTG
GAGGAGAAATATCAGCTTCAGAAAGCTCATGATGACACCagCTGAAGAAAAACCATTGAG
TTGCTCCAAAACTGAAAACAGTTGCTCACAAGTCACTAGACCTTTCACCTGTTCTCAGTG
TGAAAaGaCTTTTAAACATAAaAGAAGCCTTaaGAGTCAcATGATAATTCAcACagAAAA
AAgCCattCACcTGCTCCcAGTGTGGAAAGAGTTTTACACAGAAAGGAATCCTTAaGTGT
CACATGTTGATTCATACTGGGAAAAAGCCATTCACCTGCTCTCAGTGTGGAAAGAGcTTT
AAACAGAAAGGACACCTTAATGATCATTTGCTTACTCACACTTCAGAAAAGCCTTTtACC
TGCTCTCAGTGTGGAAAAACTTTCAGACATAAAGGAAGCCTTAAGACTCACATGTTAATT
CATACTGGAAAAAAGCCTTTCACCTGCTcCAGTGTGGAAAGAG
>isotig00081
GGTGGCGGTAAGACAaATGCGTGTGTTTGCCAACcACCATTAAACcTCAGAGGAAGAAGA
TTAGTTTtCAGAaTGATCTCTGGTGTTGTGTTGTGATACTGACTACAAaCTGTTAGAaGT
GTATTTTAgTatAtAGAaaGATACATTTtGAATCAGGTCAATaaatcATCCTCATAGACG
TgAGTAAGTTTGAAGCgAGCAGGAATATCTGGAGGAGTATCAACTGAACTGAGATCTGCT
GCTGTGAAGATGGTGTTTGTTAAAGAGGAGAGTGAGGAGGACATGAGTGAACCAGAACCC
TGGAGAATAAAACACGAGGAACAAGGAGGCcTGGTGAAAGTGAAAGAGGAAAGAGAAGAT
CTGAATGAAGTGGAGGAGAAATATCAGCTTCAGAAAGCTCATGATGACACCaCTGAAGAA
AAACCATTGAGTTGCTCCAAAACTGAAAACAGTTGCTCACAAAGCAGCATTCAAAAAGCA
GAAGTCAAAAGACCTTTCGTCTGTTCTAAGTGTAGAAAGACTTTCAAACATAAaAGAAGC
CTTaaGAGTCAcATGATAATTCAcACagAAAAAAgCCattCACcTGCTCCcAGTGTGGAA
AGAGTTTTACACAGAAAGGAATCCTTAaGTGTCACATGTTGATTCATACTGGGAAAAAGC
CATTCACCTGCTCTCAGTGTGGAAAGAGcTTTAAACAGAAAGGACACCTTAATGATCATT
TGCTTACTCACACTTCAGAAAAGCCTTTtACCTGCTCTCAGTGTGGAAAAACTTTCAGAC
ATAAAGGAAGCCTTAAGACTCACATGTTAATTCATACTGGAAAAAAGCCTTTCACCTGCT
cCAGTGTGGAAAGAG
>isotig00082
GGTGGCGGTAAGACAaATGCGTGTGTTTGCCAACcACCATTAAACcTCAGAGGAAGAAGA
TTAGTTTtCAGAaTGATCTCTGGTGTTGTGTTGTGATACTGACTACAAaCTGTTAGAaGT
GTATTTTAgTatAtAGAaaGATACATTTtGAATCAGGTCAATaaatcATCCTCATAGACG
TgAGTAAGTTTGAAGCgAGCAGGAATATCTGGAGGAGTATCAACTGAACTGAGATCTGCT
GCTGTGAAGATGGTGTTTGTTAAAGAGGAGAGTGAGGAGGACATGAGTGAACCAGAACCC
TGGAGAATAAAACACGAGGAACAAGGAGAGGTtGAGATCAGAGAAGATCTGAATGAAGTG
GAGGAGAAATATCAGCTTCAGAAAGCTCATGATGACACCaCTGAAGAAAAACCATTGAGT
TGCTCCAAAACTGAAAACAGTTGCTCACAAAGCAGCATTCAAAAAGCAGAAGTCAAAAGA
CCTTTCGTCTGTTCTAAGTGTAGAAAGACTTTCAAACATAAaAGAAGCCTTaaGAGTCAc
ATGATAATTCAcACagAAAAAAgCCattCACcTGCTCCcAGTGTGGAAAGAGTTTTACAC
AGAAAGGAATCCTTAaGTGTCACATGTTGATTCATACTGGGAAAAAGCCATTCACCTGCT
CTCAGTGTGGAAAGAGcTTTAAACAGAAAGGACACCTTAATGATCATTTGCTTACTCACA
CTTCAGAAAAGCCTTTtACCTGCTCTCAGTGTGGAAAAACTTTCAGACATAAAGGAAGCC
TTAAGACTCACATGTTAATTCATACTGGAAAAAAGCCTTTCACCTGCTcCAGTGTGGAAA
GAG
>isotig00083
GGTGGCGGTAAGACAaATGCGTGTGTTTGCCAACcACCATTAAACcTCAGAGGAAGAAGA
TTAGTTTtCAGAaTGATCTCTGGTGTTGTGTTGTGATACTGACTACAAaCTGTTAGAaGT
GTATTTTAgTatAtAGAaaGATACATTTtGAATCAGGTCAATaaatcATCCTCATAGACG
TgAGTAAGTTTGAAGCgAGCAGGAATATCTGGAGGAGTATCAACTGAACTGAGATCTGCT
GCTGTGAAGATGGTGTTTGTTAAAGAGGAGAGTGAGGAGGACATGAGTGAACCAGAACCC
TGGAGAATAAAACACGAGGAACAAGGAGAGGTtGAGATCAGAGAAGATCTGAATGAAGTG
GAGGAGAAATATCAGCTTCAGAAAGCTCATGATGACACCaCTGAAGAAAAACCATTGAGT
TGCTCCAAAACTGAAAACAGTTGCTCACAAAGCAGCATTCAAAAAGCAGAAGTCAAAAGA
CCTTTCGTCTGTTCTAAGTGTAGAAAGACTTTCAAACATAAaAGAAGCCTTaaGAGTCAc
ATGATAATTCAcACagAAAAAAgCCattCACcTGCTCCcAGTGTGGAAAGAGTTTTACAA
AGAAAgCACACCTtAATGAgCATTTGGTatcTCACACTTCAGAAAAGCCTTTCACCTGct
CTcAGTGTGGAAAcACTTTCACACGtAAagAAAGCCTTAAGAAtCACATGTtAATTCATa
TTGGAAAAaGgCCTTTCGCCTTCTCTCAGTGTGGAAAGGgTTTTACATGTAAAGGACACC
TTAAGAATCACATGCTAATTCATGCTGAAATAAAGGCTTTCATCT
>isotig00084
GGTGGCGGTAAGACAaATGCGTGTGTTTGCCAACcACCATTAAACcTCAGAGGAAGAAGA
TTAGTTTtCAGAaTGATCTCTGGTGTTGTGTTGTGATACTGACTACAAaCTGTTAGAaGT
GTATTTTAgTatAtAGAaaGATACATTTtGAATCAGGTCAATaaatcATCCTCATAGACG
TgAGTAAGTTTGAAGCgAGCAGGAATATCTGGAGGAGTATCAACTGAACTGAGATCTGCT
GCTGTGAAGATGGTGTTTGTTAAAGAGGAGAGTGAGGAGGACATGAGTGAACCAGAACCC
TGGAGAATAAAACACGAGGAACAAGGAGGCcTGGTGAAAGTGAAAGAGGAAAGAGAAGAT
CTGAATGAAGTGGAGGAGAAATATCAGCTTCAGAAAGCTCATGATGACACCaCTGAAGAA
AAACCATTGAGTTGCTCCAAAACTGAAAACAGTTGCTCACAAAGCAGCATTCAAAAAGCA
GAAGTCAAAAGACCTTTCGTCTGTTCTAAGTGTAGAAAGACTTTCAAACATAAaAGAAGC
CTTaaGAGTCAcATGATAATTCAcACagAAAAAAgCCattCACcTGCTCCcAGTGTGGAA
AGAGTTTTACAAAGAAAgCACACCTtAATGAgCATTTGGTatcTCACACTTCAGAAAAGC
CTTTCACCTGctCTcAGTGTGGAAAcACTTTCACACGtAAagAAAGCCTTAAGAAtCACA
TGTtAATTCATaTTGGAAAAaGgCCTTTCGCCTTCTCTCAGTGTGGAAAGGgTTTTACAT
GTAAAGGACACCTTAAGAATCACATGCTAATTCATGCTGAAATAAAGGCTTTCATCT
>isotig00085
GGTGGCGGTAAGACAaATGCGTGTGTTTGCCAACcACCATTAAACcTCAGAGGAAGAAGA
TTAGTTTtCAGAaTGATCTCTGGTGTTGTGTTGTGATACTGACTACAAaCTGTTAGAaGT
GTATTTTAgTatAtAGAaaGATACATTTtGAATCAGGTCAATaaatcATCCTCATAGACG
TgAGTAAGTTTGAAGCgAGCAGGAATATCTGGAGGAGTATCAACTGAACTGAGATCTGCT
GCTGTGAAGATGGTGTTTGTTAAAGAGGAGAGTGAGGAGGACATGAGTGAACCAGAACCC
TGGAGAATAAAACACGAGGAACAAGGAGAGGTtGAGATCAGAGAAGATCTGAATGAAGTG
GAGGAGAAATATCAGCTTCAGAAAGCTCATGATGACACCagCTGAAGAAAAACCATTGAG
TTGCTCCAAAACTGAAAACAGTTGCTCACAAGTCACTAGACCTTTCACCTGTTCTCAGTG
TGAAAaGaCTTTTAAACATAAaAGAAGCCTTaaGAGTCAcATGATAATTCAcACagAAAA
AAgCCattCACcTGCTCCcAGTGTGGAAAGAGTTTTACAAAGAAAgCACACCTtAATGAg
CATTTGGTatcTCACACTTCAGAAAAGCCTTTCACCTGctCTcAGTGTGGAAAcACTTTC
ACACGtAAagAAAGCCTTAAGAAtCACATGTtAATTCATaTTGGAAAAaGgCCTTTCGCC
TTCTCTCAGTGTGGAAAGGgTTTTACATGTAAAGGACACCTTAAGAATCACATGCTAATT
CATGCTGAAATAAAGGCTTTCATCT
>isotig00086
GGTGGCGGTAAGACAaATGCGTGTGTTTGCCAACcACCATTAAACcTCAGAGGAAGAAGA
TTAGTTTtCAGAaTGATCTCTGGTGTTGTGTTGTGATACTGACTACAAaCTGTTAGAaGT
GTATTTTAgTatAtAGAaaGATACATTTtGAATCAGGTCAATaaatcATCCTCATAGACG
TgAGTAAGTTTGAAGCgAGCAGGAATATCTGGAGGAGTATCAACTGAACTGAGATCTGCT
GCTGTGAAGATGGTGTTTGTTAAAGAGGAGAGTGAGGAGGACATGAGTGAACCAGAACCC
TGGAGAATAAAACACGAGGAACAAGGAGGCcTGGTGAAAGTGAAAGAGGAAAGAGAAGAT
CTGAATGAAGTGGAGGAGAAATATCAGCTTCAGAAAGCTCATGATGACACCagCTGAAGA
AAAACCATTGAGTTGCTCCAAAACTGAAAACAGTTGCTCACAAGTCACTAGACCTTTCAC
CTGTTCTCAGTGTGAAAaGaCTTTTAAACATAAaAGAAGCCTTaaGAGTCAcATGATAAT
TCAcACagAAAAAAgCCattCACcTGCTCCcAGTGTGGAAAGAGTTTTACAAAGAAAgCA
CACCTtAATGAgCATTTGGTatcTCACACTTCAGAAAAGCCTTTCACCTGctCTcAGTGT
GGAAAcACTTTCACACGtAAagAAAGCCTTAAGAAtCACATGTtAATTCATaTTGGAAAA
aGgCCTTTCGCCTTCTCTCAGTGTGGAAAGGgTTTTACATGTAAAGGACACCTTAAGAAT
CACATGCTAATTCATGCTGAAATAAAGGCTTTCATCT
>isotig00090
GGTGGCGGTAAGACAaATGCGTGTGTTTGCCAACcACCATTAAACcTCAGAGGAAGAAGA
TTAGTTTtCAGAaTGATCTCTGGTGTTGTGTTGTGATACTGACTACAAaCTGTTAGAaGT
GTATTTTAgTatAtAGAaaGATACATTTtGAATCAGGTCAATaaatcATCCTCATAGACG
TgAGTAAGTTTGAAGCgAGCAGGAATATCTGGAGGAGTATCAACTGAACTGAGATCTGCT
GCTGTGAAGATGGTGTTTGTTAAAGAGGAGAGTGAGGAGGACATGAGTGAACCAGAACCC
TGGAGAATAAAACACGAGGAACAAGGAGAGGTtGAGATCAGAGAAGATCTGAATGAAGTG
GAGGAGAAATATCAGCTTCAGAAAGCTCATGATGACACCagCTGAAGAAAAACCATTGAG
TTGCTCCAAAACTGAAAACAGTTGCTCACAAAGCAgCATTCAAATAACAGAAGTCACAAG
ACCTTTCACCTGCTCTCAGTGTGGAAAGAGTTTTACATGTAAAGGAATCCTTAAGGATCA
TTTGATAACTCACACTTCAGAAAAGCCTTTCACCTGCTCCCAGTGTgAAAAgACTTTCAA
ATgTAAAGGAAGCCTTAATACTCACATGCTAATTCATGCTGgAAAAAaGCCTTTCACCTG
CTCCAAGTGTGGAAAGAGTTTTAAAAaGAAAGCACACCTTAAATATCATTTGgTATCTCA
CACTTCAGAAAAGCCTTTCACCTGTCCTCAGTGTGAAAaCACTTTCACATGTAAAGACAA
CCTTAACAGTCACTTGTTAATTCATGCTGGAaTAAAGCCTTTCACCTGCTCTcAGTGTGG
AAaGAGTTTtACACAGAAATcAAATCTTAATAATCATTTGATAACTCACTCTTCAGAAAG
GCCTTTCACCTGCTCTCAATGTGGAGACACTTTCACACGTAAACGAAGCCTTAAGAATCA
CATGTTCATTCATGCTGAAATAAAGCCTTTCATCTGT
>isotig00091
GGTGGCGGTAAGACAaATGCGTGTGTTTGCCAACcACCATTAAACcTCAGAGGAAGAAGA
TTAGTTTtCAGAaTGATCTCTGGTGTTGTGTTGTGATACTGACTACAAaCTGTTAGAaGT
GTATTTTAgTatAtAGAaaGATACATTTtGAATCAGGTCAATaaatcATCCTCATAGACG
TgAGTAAGTTTGAAGCgAGCAGGAATATCTGGAGGAGTATCAACTGAACTGAGATCTGCT
GCTGTGAAGATGGTGTTTGTTAAAGAGGAGAGTGAGGAGGACATGAGTGAACCAGAACCC
TGGAGAATAAAACACGAGGAACAAGGAGGCcTGGTGAAAGTGAAAGAGGAAAGAGAAGAT
CTGAATGAAGTGGAGGAGAAATATCAGCTTCAGAAAGCTCATGATGACACCagCTGAAGA
AAAACCATTGAGTTGCTCCAAAACTGAAAACAGTTGCTCACAAAGCAgCATTCAAATAAC
AGAAGTCACAAGACCTTTCACCTGCTCTCAGTGTGGAAAGAGTTTTACATGTAAAGGAAT
CCTTAAGGATCATTTGATAACTCACACTTCAGAAAAGCCTTTCACCTGCTCCCAGTGTgA
AAAgACTTTCAAATgTAAAGGAAGCCTTAATACTCACATGCTAATTCATGCTGgAAAAAa
GCCTTTCACCTGCTCCAAGTGTGGAAAGAGTTTTAAAAaGAAAGCACACCTTAAATATCA
TTTGgTATCTCACACTTCAGAAAAGCCTTTCACCTGTCCTCAGTGTGAAAaCACTTTCAC
ATGTAAAGACAACCTTAACAGTCACTTGTTAATTCATGCTGGAaTAAAGCCTTTCACCTG
CTCTcAGTGTGGAAaGAGTTTtACACAGAAATcAAATCTTAATAATCATTTGATAACTCA
CTCTTCAGAAAGGCCTTTCACCTGCTCTCAATGTGGAGACACTTTCACACGTAAACGAAG
CCTTAAGAATCACATGTTCATTCATGCTGAAATAAAGCCTTTCATCTGT
>isotig00092
ACCACAGAGGAAGGTTAGTtGGTTTTtCCTCTagTGTTTTGTCTTAGTACTGGTTtAATA
CAAACGGcGAGAAATGTACTTTTAGTATATAGAACGATACAAATTTTGAATCAGGTCAGT
ACTCTCGATCTCATAAGTTtGAGTAAGTTTTCAAACAAGCAGGAATATCTGGAGGAGTAT
CAACTGAACTGAGATCTGCTGCTGTGAAGATGGTGTTTGTTAAAGAGGAGAGTGAGGAGG
ACATGAGTGAACCAGAACCCTGGAGAATAAAACACGAGGAACAAGGAGTCCTGGTGAAAG
TGAAAGAGGAAAGAGAAGATCTGAATGAAcTGGAagAGAAACATCAGTATCAgAAAGCTT
GTGATGTCACCACTGGAGAAAAACCATTGAATTCCTTCAAAACGGAAAACAGCAGCATTC
AAATAACAGAAGTCAAAGGGCCTTTCATCTGCTCTCAGTGTGGAAACACTTTCAAACAGA
AAAGAAGCCTTATGAATCACATGTTAATTCATAGTGGGAAAAAaCCTTTCACCTGTTCTC
AGTGTGGAAACACTTTCAAACAGAAAAGAAGCCTTAACAATCACATGTTAGTTCATGCTG
GAGTAAAGCCTTTCTCCTGCCCTCATTGTGGAAAGTGTTTTACACAGAAAAGACAACTTA
ATGAGCATTTGCCAATTCACACTTCAGAAAAGCCTTTCAAATGCTCTCAGTGTGGAAACT
CTTTCACACGTAAAGAAAATCTTAAGAAACACATGTTGATTCATGCTGGAATAAAGCCTT
TCATCTGTCCGCAGTGTGGTAAGGGTTTCACACAGAAACCACACCTTAATGATCATATGG
TTACTCACACTTCAGAAAAGCCTTGTACCTGCCCTCAGTGTGGAAAGTCTTTCACTCGTA
AAGGATACCTTAAGACTCACATGTTAATACATACTAGAAAAAaGCCTTTTATCTGCTCTC
TGTGTGGAAACTCTTTCATATGTAAAGGAATCCTGAAGAAGCACATGTTAATTCATGCTG
GAATAAAGCCTTTCACCTGCTcCAGTGTGGAAAGAGTTTTACTCAGAGAAAACAaCTTAA
TGAGCATGTGCtATTTCACAGTGAAACACTtGTTTTGCCATCATTACTGAAGAACCACCA
GAACGTTCATAAAACTGAGAAGCCGTATGCTTtCTAGGAGATTTCTAAGGGTTGACTCTT
TAAAAAaGGCACCAGAACATAATACATGAGAGCATGAAAAaCTtGTGTGCTTTGTAGGGA
TGGACATTGCTAAGGTTTTACTGctGTTACTGATACTGCTCagTCGATCTATTACTTTAA
CAGTATTCTtATTGGTtATTTTtGTtATaTAAAAACAAAaTCGAaTCCTTAATTCTTAAA
TtCgATATTTTCTCTCTCTCTCaacaCTATAAAATATGTTCATTTGTTGTCATTTTGTGG
CAATTTTCTGTTCACTATACATGACTTAATaaaagaaCTGTGAGAACT
>isotig00093
ACCACAGAGGAAGGTTAGTtGGTTTTtCCTCTagTGTTTTGTCTTAGTACTGGTTtAATA
CAAACGGcGAGAAATGTACTTTTAGTATATAGAACGATACAAATTTTGAATCAGGTCAGT
ACTCTCGATCTCATAAGTTtGAGTAAGTTTTCAAACAAGCAGGAATATCTGGAGGAGTAT
CAACTGAACTGAGATCTGCTGCTGTGAAGATGGTGTTTGTTAAAGAGGAGAGTGAGGAGG
ACATGAGTGAACCAGAACCCTGGAGAATAAAACACGAGGAACAAGGAGTCCTGGTGAAAG
TGAAAGAGGAAAGAGAAGATCTGAATGAAcTGGAagAGAAACATCAGTATCAgAAAGCTT
GTGATGTCACCACTGGAGAAAAACCATTGAATTCCTTCAAAACGGAAAACAGCAGCATTC
AAATAACAGAAGTCAAAGGGCCTTTCATCTGCTCTCAGTGTGGAAACACTTTCAAACAGA
AAAGAAGCCTTATGAATCACATGTTAATTCATAGTGGGAAAAAaCCTTTCACCTGTTCTC
AGTGTGGAAACACTTTCAAACAGAAAAGAAGCCTTAACAATCACATGTTAGTTCATGCTG
GAGTAAAGCCTTTCTCCTGCCCTCATTGTGGAAAGTGTTTTACACAGAAAAGACAACTTA
ATGAGCATTTGCCAATTCACACTTCAGAAAAGCCTTTCAAATGCTCTCAGTGTGGAAACT
CTTTCACACGTAAAGAAAATCTTAAGAAACACATGTTGATTCATGCTGGAATAAAGCCTT
TCATCTGTCCGCAGTGTGGTAAGGGTTTCACACAGAAACCACACCTTAATGATCATATGG
TTACTCACACTTCAGAAAAGCCTTGTACCTGCCCTCAGTGTGGAAAGTCTTTCACTCGTA
AAGGATACCTTAAGACTCACATGTTAATACATACTAGAAAAAaGCCTTTTATCTGCTCTC
TGTGTGGAAACTCTTTCATATGTAAAGGAATCCTGAAGAAGCACATGTTAATTCATGCTG
GAATAAAGCCTTTCACCTGCTcCAGTGTGGAAAGAG
>isotig00094
GGAATTGGGTGAGGAGGAACTGTGTGGTCCCGCGGCTCGGCTGTAGTAACCGTCGTTTGC
AAATTATAAAATGGCTGGAGGTAAAGCAGGAAAAGACTCCGGGAAGGCGAAAGCGAAGGC
TGTTTCGCGCTCACAAAGGGCTGGACTGCAGTTTCCAGTGGGTCGTATTCACAGGCACCT
GAAGTCCAGGACCACCAGTCACGGGCGCGTCGGAGCCACTGCAGCAGTGTACAGCGCAGC
TATTCTAGAGTATCTGACTGCCGAGGTGCTGGAGCTGGCAGGAAACGCGTCTAAAGATCT
GAAGGTGAAGAGAATCACCCCACGCCACTTGCAGCTGGCTATCAGAGGCGACGAGGAGTT
GGACTCCCTCATTAAAGCGACTATTGCTGGCGGTGGTGTTATACCCCACATTCATAAGTC
TCTTATTGGGAAGAAGGGACAACAGAAGACTGTGTAAACAATGTTGTCTCAGGACATGAA
AGTGTTCACAAAAGTTTTGTTTGCCCTGTAGACTAGAATTTTAAAACTTTATATTGTCTG
TCTTTGCATTTACTCATTTCTGGGGTATTTTTTTCAAACATGGCTTCAGAGAAGTCTTTT
TTTTTtCCTTTTATGATGTTTGGCTAGTCTTGTGTACACTTCTTTTTAATTTGCAACTTG
GCTTTTGAACTTGTGAAGTTTCAGGATTTTATTTCAATAAAGCTCAAAGTGCCAGTCAGT
GTATCAACTCTGATTTTTAAAAAGCAGTGAAGTTCATTTACAATGTAAAATTCCTCTGTA
CTAACTCTTCAAAAAATCTTAATGGACATTTGTATAAATAAAGCCATTTAAATCCttAAA
aGcaaaa
>isotig00095
GGAATTGGGTGAGGAGGAACTGTGTGATCCCGCGGCTCGGCTGTAGTAACCGTCGTTTGC
AAATTATAAAATGGCTGGAGGTAAAGCAGGAAAAGACTCCGGGAAGGCGAAAGCGAAGGC
TGTTTCGCGCTCACAAAGGGCTGGACTGCAGTTTCCAGTGGGTCGTATTCACAGGCACCT
GAAGTCCAGGACAACCAGTCACGGGCGCGTCGGAGCCACTGCAGCAGTGTACAGCGCAGC
TATTCTAGAGTATCTGACTGCCGAGGTACTGGAGCTGGCAGGAAACGCGTCTAAAGATCT
GAAGGTGAAGAGAATCACCCCACGCCACTTGCAGCTGGCTATCAGAGGCGACGAGGAGTT
GGACTCCCTCATTAAAGCGACTATTGCTGGCGGTGGTGTTATACCCCACATTCATAAGTC
TCTTATTGGGAAGAAGGGACAACAGAAGACTGTGTAAACAATGTTGTCTCAGGACATGAA
AGTGTTCACAAAAGTTTTGTTTGCCCTGTAGACTAGAATTTTAAAACTTTATATTGTCTG
TCTTTGCATTTACTCATTTCTGGGGTATTTTTTTCAAACATGGCTTCAGAGAAGCTTTTT
TTTTTtCCTTTTATGATGTTTGGCTAGTCTTGTGTACACTTCTTTTTAATTTGCAACTTG
GCTTTTGAACTTGTGAAGTTTCAGGATTTTATTTCAATAAAGCTCAAAGTGCCAGTCAGT
GTATCAACTCTGATTTTTAAAAAGCAGTGAAGTTCATTTACAATGTAAAATTCCTCTGTA
CTAACTCTTCAAAAAATCTTAATGGACATTTGTATAAATAAAGCCATTTAAATCCttAAA
aGcaaaa
>isotig00096
GGAATTGGGTGAGGAGGAACTGTGTGATCCCGCGGCTCGGCTGTAGTAACCGTCGTTTGC
AAATTATAAAATGGCTGGAGGTAAAGCAGGAAAAGACTCCGGGAAGGCGAAAGCGAAGGC
TGTTTCGCGCTCACAAAGGGCTGGACTGCAGTTTCCAGTGGGTCGTATTCACAGGCACCT
GAAGTCCAGGACAACCAGTCACGGGCGCGTCGGAGCCACTGCAGCAGTGTACAGCGCAGC
TATTCTAGAGTATCTGACTGCCGAGGTACTGGAGCTGGCAGGAAACGCGTCTAAAGATCT
GAAGGTGAAGAGAATCACCCCACGCCACTTGCAGCTGGCTATCAGAGGCGACGAGGAGTT
GGACTCCCTCATTAAAGCGACTATTGCTGGCGGTGGTGTTATACCCCACATTCATAAGTC
TCTTATTGGGAAGAAGGGACAACAGAAGACTGTGTAAACAATGTTGTCTCAGGACATGAA
AGTGTTCACAAAAGTTTTGTTTGCCCTGTAGACTAGAATTTTAAAACTTTATATTGTCTG
TCTTTGCATTTACTCATTTCTGGGGTATTTTTTTCAAACATGGCTTCAGAGAAGTCTTTT
TTTTTtCCTTTTATGATGTTTGGCTAGTCTTGTGTACACTTCTTTTTAATTTGCAACTTG
GCTTTTGAACTTGTGAAGTTTCAGGATTTTATTTCAATAAAGCTCAAAGTGCCAGTCAGT
GTATCAACTCTGATTTTTAAAAAGCAGTGAAGTTCATTTACAATGTAAAATTCCTCTGTA
CTAACTCTTCAAAAAATCTTAATGGACATTTGTATAAATAAAGCCATTTAAATCCttAAA
aGcaaaa
>isotig00097
GGAATTGGGTGAGGAGGAACTGTGTGGTCCCGCGGCTCGGCTGTAGTAACCGTCGTTTGC
AAATTATAAAATGGCTGGAGGTAAAGCAGGAAAAGACTCCGGGAAGGCGAAAGCGAAGGC
TGTTTCGCGCTCACAAAGGGCTGGACTGCAGTTTCCAGTGGGTCGTATTCACAGGCACCT
GAAGTCCAGGACCACCAGTCACGGGCGCGTCGGAGCCACTGCAGCAGTGTACAGCGCAGC
TATTCTAGAGTATCTGACTGCCGAGGTGCTGGAGCTGGCAGGAAACGCGTCTAAAGATCT
GAAGGTGAAGAGAATCACCCCACGCCACTTGCAGCTGGCTATCAGAGGCGACGAGGAGTT
GGACTCCCTCATTAAAGCGACTATTGCTGGCGGTGGTGTTATACCCCACATTCATAAGTC
TCTTATTGGGAAGAAGGGACAACAGAAGACTGTGTAAACAATGTTGTCTCAGGACATGAA
AGTGTTCACAAAAGTTTTGTTTGCCCTGTAGACTAGAATTTTAAAACTTTATATTGTCTG
TCTTTGCATTTACTCATTTCTGGGGTATTTTTTTCAAACATGGCTTCAGAGAAGCTTTTT
TTTTTtCCTTTTATGATGTTTGGCTAGTCTTGTGTACACTTCTTTTTAATTTGCAACTTG
GCTTTTGAACTTGTGAAGTTTCAGGATTTTATTTCAATAAAGCTCAAAGTGCCAGTCAGT
GTATCAACTCTGATTTTTAAAAAGCAGTGAAGTTCATTTACAATGTAAAATTCCTCTGTA
CTAACTCTTCAAAAAATCTTAATGGACATTTGTATAAATAAAGCCATTTAAATCCttAAA
aGcaaaa
>isotig00098
GGAATTGGGTGAGGAGGAACTGTGTGATCCCGCGGCTCGGCTGTAGTAACCGTCGTTTGC
AAATTATAAAATGGCTGGAGGTAAAGCAGGAAAAGACTCCGGGAAGGCGAAAGCGAAGGC
TGTTTCGCGCTCACAAAGGGCTGGACTGCAGTTTCCAGTGGGTCGTATTCACAGGCACCT
GAAGTCCAGGACAACCAGTCACGGGCGCGTCGGAGCCACTGCAGCAGTGTACAGCGCAGC
TATTCTAGAGTATCTGACTGCCGAGGTACTGGAGCTGGCAGGAAACGCGTCTAAAGATCT
GAAGGTGAAGAGAATCACCCCACGCCACTTGCAGCTGGCTATCAGAGGCGACGAGGAGTT
GGACTCCCTCATTAAAGCGACTATTGCTGGCGGTGGTGTTATACCCCACATTCATAAGTC
TCTTATTGGGAAGAAGGGACAACAGAAGACTGTGTAAACAATGTTGTCTCAGGACATGAA
AGTGTTCACAAAAGTTTTGTTTGCCCTGTAGACTAGAATTTTAAAACTTTATATTGTCTG
TCTTTGCATTTACTCATTTCTGGGGTATTTTTTTCAAACATGGCTTCAGAGAAGCTTTTT
TTTTTTTTTCCTTTtATGATGTTTGGCTAGTCTTGTGTACACTTCTTTTTAATTTGCAAC
TTGGCTTTTGAACTTGTGAAGTTTCAGGATTTTATTTCAATAAAGCTCAAAGTGCCAGTC
AGTGTATCAACTCTGATTTTTAAAAAGCAGTGAAGTTCATTTACAATGTAAAATTCCTCT
GTACTAACTCTTCAAAAAATCTTAATGGACATTTGTATAAATAAAGCCATTTAAATCCtt
AAAaGcaaaa
>isotig00099
GGAATTGGGTGAGGAGGAACTGTGTGGTCCCGCGGCTCGGCTGTAGTAACCGTCGTTTGC
AAATTATAAAATGGCTGGAGGTAAAGCAGGAAAAGACTCCGGGAAGGCGAAAGCGAAGGC
TGTTTCGCGCTCACAAAGGGCTGGACTGCAGTTTCCAGTGGGTCGTATTCACAGGCACCT
GAAGTCCAGGACCACCAGTCACGGGCGCGTCGGAGCCACTGCAGCAGTGTACAGCGCAGC
TATTCTAGAGTATCTGACTGCCGAGGTGCTGGAGCTGGCAGGAAACGCGTCTAAAGATCT
GAAGGTGAAGAGAATCACCCCACGCCACTTGCAGCTGGCTATCAGAGGCGACGAGGAGTT
GGACTCCCTCATTAAAGCGACTATTGCTGGCGGTGGTGTTATACCCCACATTCATAAGTC
TCTTATTGGGAAGAAGGGACAACAGAAGACTGTGTAAACAATGTTGTCTCAGGACATGAA
AGTGTTCACAAAAGTTTTGTTTGCCCTGTAGACTAGAATTTTAAAACTTTATATTGTCTG
TCTTTGCATTTACTCATTTCTGGGGTATTTTTTTCAAACATGGCTTCAGAGAAGCTTTTT
TTTTTTTTTCCTTTtATGATGTTTGGCTAGTCTTGTGTACACTTCTTTTTAATTTGCAAC
TTGGCTTTTGAACTTGTGAAGTTTCAGGATTTTATTTCAATAAAGCTCAAAGTGCCAGTC
AGTGTATCAACTCTGATTTTTAAAAAGCAGTGAAGTTCATTTACAATGTAAAATTCCTCT
GTACTAACTCTTCAAAAAATCTTAATGGACATTTGTATAAATAAAGCCATTTAAATCCtt
AAAaGcaaaa
>contig22288
tACAGTACTCTTAACAGAGAAGATCAGAGCTCAGCCATCGTGCTGTCTTCAGCTGCTAAC
TTCAGAATTGTCTCTGTGAAAACCTCAAATGGCTGCTTACAAGCTGGTTCTCATTCGCCA
TGGCGAGAGCTGCTGGAACCAGGAGAATCGCTTCTGCGGCTGGTTCGACGCGGACCTAAG
CGAGACAGGGGCTCAGGAGGCAAAGAAAGGCGGTCAGGCTTTAAAAGATGCGGGGTTTGA
GTTTGACATTTGTTATACCTCGGTGCTGAAGAGAGCCATCCGGACGTTATGGATCGTTTT
GGACAGTATTGATCAGATGTGGCTGCCTGTGCATAGGACCTGGCGCCTGAATGAACGTCA
TTATGGTGGTCTCACTGGGTTAAACAAGGCTGAGACTGCGgCcAaGCATGgTGAaGCCcA
GgTCAaGATTTGGAGGCGCTCTTACGACATCCCCCcACCAACTATGGATGCAGATCATGA
CTTTTACAGTGTCATCAGCAAGGACAGACGTTATGCTGATTTGACCGAGGACCAGCTGCC
TTCTTGCGAGAGTCTGAAGGACACTATTGCACGGGCGCTACCTTTCTGGAACGAGGAGAT
TGTGCCTCAAATCAAGGAAGGAAAAAGAGTGTTGATTGCTGCTCATGGAAACAGTTTGAG
AGGCATTGTGAAACACTTAGAAGGTATGTCTGAGGAGGCCATTATGGAGCTGAATCTGCC
CACAGGCATCCCTATTCTTTACGAGCTGGACAAGAACCTGAAGCCCATCAAGCCTATGCA
GTTCCTCGGAGACGAGGAAACCGTTCGAAAAGCCATGGAGGCTGTGGCAGCCCAGGGCAA
AGCCAAGAAATAGAGTATTTACTTTAAACATTTTAAATTGTACATCAGCACTGAATTACT
TTAAACAAGATTCCCATATTTAACATCCACGAGACAGAGCTCTATCAGATAAGTGTCTAC
GAGTTAAAATAAATATAGGACCTATATGTAACCAGAATGTAATTCTAGAATTTTGAAATG
GTTGTATTTATTAGTTATAAACAGTTTACAAGGACCACTCATTTttGTTTGGATTTGTCT
TTATGTAATTCATTCCACAATTTACTTTGTCTCCACTTTATTTTGAAGAATATGTTTGGT
CATGTGTTCTCAATGCAGCAAGTACATTTCTTTTCACATTAAACCAATGTTGAGACTGAA
AATCTAATGACTGTTTCGTCTGTTGGCCTGCTTGATAAATTGAAGAGATGTACGCTGGTA
CATGTAAACTTATGTCAGTCCTTATTTATTTGATGATGGTTTTGCAGTGTTATAGGAGCC
AATATATTATGTGTACTTTATATTGCAGACTGAACATTTAAGTAACAAATCAAGTGTTTC
ACCAAACTTAATCCAGTTTCAGTGCGTTTTACCATTAGTTATGTATGCCAAGCACAATTT
AGGCTCCCACAACCAAGAATCTGGCCTGAAAGGGATGGGCGTCAATTATCTTAAAGGAAC
ACTCCAC
>contig26391
CGAGTGTGTCATCTTCACTGAGTCCTCACTGATGAAGCCTTGTCTGTACTCATCCCTTCT
CATCCTTCACCTTCTGATTGATTATTAATGTCTGGTTGAACTTGAGTAAGTCATCTAAAC
TAAGGTTGTTCATGTGCCTAAATATAATCCACAAAAACAAGAAGTTCCTACCGTCTGGTG
TCCTGTCGACGGTGTGCCACGTCTCAAACGGATTGGCCATGTCCTCTTCTAACTCAAGGT
GTTGGAGAATTTCTGTTTTAAGACACAAACATTTGTGAGTGGGAAAAAAGCACTCCACTC
GACGCATGCCGCAGACACCTGCTGGTCAAAATGTGTAAATGCAAGTAAGAACAGTCCAAA
CATGACACTTTTTGCAAGGTGTTTAATCTATTACATGTATTCTACAAATCATTAAATACA
TAAAGTGTCTGTaTAATCTGTCTGTTTTATTAATTTGTAAGGCTTGTTTTGTGtGTTTTT
GAAAGGATTTGGTTAATCAGGTCAAATTCAGTTAACTATCGCTCTCTATTTTTCCATTAT
ACACACAaGTTTGTCATTAAAACCAAAGCTAAATTaTAAA
>isotig00110
GCTACGTCGCTCTGGACTTTGAGAATGAGATGGCCACTGCTGCCTCTTCCTCCTCTTTGG
AAAAGTCCTACGAGTTGCCTGACGGCCaGgTCATCACCATTGGAAATGAGCGTTTCCGCT
GCCCCGAGACCCTCTTCCAGCCCTCTTTCATTGGTATGGAGTCTGCTGGCATCCATGAAA
CCGCCTACAACAGCATTATGAAGTGCGACATTGACATCCGCAAGGATCTGTACGCCAACA
ATGTCCTTTCTGGTGGTACCACTATGTACCCTGGTATTGCGGACCGTATGCAGAAGGAGA
TCACTGCTCTGGCCCCCAGCACAATGAAGATCAAGATCATCGCTCCCCCTGAACGTAAGT
ACTCCGTCTGGATTGGCGGTTCCATCCTGGCTTCCTTGTCCACCTTCCAGCAGATGTGGA
TCAGCAAGCAGGAGTATGATGAGGCAGGTCCCTCCATCGTCCATAGGAAGTGCTTCTAAT
CCTCCGGTCCCACTCAAGTCAATCCAACTAACCCACCGTATGCATTTGTACTGTGCCTTG
TGCTGTATATACATGTACTGTTGTAATAAAAGTTGTGAAGTGTAACAgtGaaTAAATCAT
AATGCCAAATATTACAGGATTTAATTTGATAAGCAGATTATCTTTGAATACCTAATATTA
ATTGTAGCAATATCTACAAAAACTCTGATACTGCATATAAAGTTACAGGTAATCGAGCAC
AACAGTCAGGTTCTGGAAGTAAAAGTTCAATTATTTTTCTCCATAATGATAATGTATTAA
ACTTTTTCAATATGGGCCTACCATGAGCTTCAAAGTGGTTGAAGTGCTGATATATAACAT
GCTTTGTATTTAAATAaTTTGCTCgCCCCCATGTCATCCACGATGTTCGTgaCTTTCTTT
CTTCAGTCGAAGGgAGGTTGGGGTTTTTgAGGGGAGCaTTCCaggaTTTTtCTCCATATA
GTGGACTTCCAACAATTACCAATGGGCTGAAGGTCCaGgTTGCGgTTTaGgTGCGgCTTC
aaggAGCTCTACATGATCCCAGCCAATgaGGgTCTTaTCTGgAGAAACGATcTGTTATTT
tC
>isotig00111
GCTACGTCGCTCTGGACTTTGAGAATGAGATGGCCACTGCTGCCTCTTCCTCCTCTTTGG
AAAAGTCCTACGAGTTGCCTGACGGCCaGgTCATCACCATTGGAAATGAGCGTTTCCGCT
GCCCCGAGACCCTCTTCCAGCCCTCTTTCATTGGTATGGAGTCTGCTGGCATCCATGAAA
CCGCCTACAACAGCATTATGAAGTGCGACATTGACATCCGCAAGGATCTGTACGCCAACA
ATGTCCTTTCTGGTGGTACCACTATGTACCCTGGTATTGCGGACCGTATGCAGAAGGAGA
TCACTGCTCTGGCCCCCAGCACAATGAAGATCAAGATCATCGCTCCCCCTGAACGTAAGT
ACTCCGTCTGGATTGGCGGTTCCATCCTGGCTTCCTTGTCCACCTTCCAGCAGATGTGGA
TCAGCAAGCAGGAGTATGATGAGGCAGGTCCCTCCATCGTCCATAGGAAGTGCTTCTAAT
CCTCCGGTCCCACTCAAGTCAATCCAACTAACCCACCGTATGCATTTGTACTGTGCCTTG
TGCTGTATATACATGTACTGTTGTAATAAAAGTTGTGAAGTGTAACAGTATAAATCATAA
TGCCAAATATTACAGGATTTAATTTGATAAGCAGATTATCTTTGAATACCTAATATTAAT
TGTAGCAATATCTACAAAAACTCTGATACTGCATATAAAGTTACAGGTAATCGAGCACAA
CAGTCAGGTTCTGGAAGTAAAAGTTCAATTATTTTTCTCCATAATGATAATGTATTAAAC
TTTTTCAATATGGGCCTACCATGAGCTTCAAAGTGGTTGAAGTGCTGATATATAACATGC
TTTGTATTTAAATaaTTTGCTCgCCCCCATGTCATCCACGATGTTCATGaCTTTCTTTCT
TCAGTCGAAGGGAGGTTGGGGTTTTTGAGGAGAGCaTTCCaggaTTTTtCTCCATATAGT
GGACTTCCAACAATTACCAATGGGCTGAAGGTCCaGgTTGCagTTTaGgaTGCGgCTTCa
aggAGCTCTACATGATCCCAGCCAATaaGGGTCTTaTCTGgAGAAACGATcTGTTATTTt
C
>isotig00112
GCTACGTCGCTCTGGACTTTGAGAATGAGATGGCCACTGCTGCCTCTTCCTCCTCTTTGG
AAAAGTCCTACGAGTTGCCTGACGGCCaGgTCATCACCATTGGAAATGAGCGTTTCCGCT
GCCCCGAGACCCTCTTCCAGCCCTCTTTCATTGGTATGGAGTCTGCTGGCATCCATGAAA
CCGCCTACAACAGCATTATGAAGTGCGACATTGACATCCGCAAGGATCTGTACGCCAACA
ATGTCCTTTCTGGTGGTACCACTATGTACCCTGGTATTGCGGACCGTATGCAGAAGGAGA
TCACTGCTCTGGCCCCCAGCACAATGAAGATCAAGATCATCGCTCCCCCTGAACGTAAGT
ACTCCGTCTGGATTGGCGGTTCCATCCTGGCTTCCTTGTCCACCTTCCAGCAGATGTGGA
TCAGCAAGCAGGAGTATGATGAGGCAGGTCCCTCCATCGTCCATAGGAAGTGCTTCTAAT
CCTCCGGTCCCACTCAAGTCAATCCAACTAACCCACCGTATGCATTTGTACTGTGCCTTG
TGCTGTATATACATGTACTGTTGTAATAAAAGTTGTGAAGTGTAACAGTATAAATCATAA
TGCCAAATATTACAGGATTTAATTTGATAAGCAGATTATCTTTGAATACCTAATATTAAT
TGTAGCAATATCTACAAAAACTCTGATACTGCATATAAAGTTACAGGTAATCGAGCACAA
CAGTCAGGTTCTGGAAGTAAAAGTTCAATTATTTTTCTCCATAATGATAATGTATTAAAC
TTTTTCAATATGGGCCTACCATGAGCTTCAAAGTGGTTGAAGTGCTGATATATAACATGC
TTTGTATTTAAATAaTTTGCTCgCCCCCATGTCATCCACGATGTTCGTgaCTTTCTTTCT
TCAGTCGAAGGgAGGTTGGGGTTTTTgAGGGGAGCaTTCCaggaTTTTtCTCCATATAGT
GGACTTCCAACAATTACCAATGGGCTGAAGGTCCaGgTTGCGgTTTaGgTGCGgCTTCaa
ggAGCTCTACATGATCCCAGCCAATgaGGgTCTTaTCTGgAGAAACGATcTGTTATTTtC
>isotig00113
GCTACGTCGCTCTGGACTTTGAGAATGAGATGGCCACTGCTGCCTCTTCCTCCTCTTTGG
AAAAGTCCTACGAGTTGCCTGACGGCCaGgTCATCACCATTGGAAATGAGCGTTTCCGCT
GCCCCGAGACCCTCTTCCAGCCCTCTTTCATTGGTATGGAGTCTGCTGGCATCCATGAAA
CCGCCTACAACAGCATTATGAAGTGCGACATTGACATCCGCAAGGATCTGTACGCCAACA
ATGTCCTTTCTGGTGGTACCACTATGTACCCTGGTATTGCGGACCGTATGCAGAAGGAGA
TCACTGCTCTGGCCCCCAGCACAATGAAGATCAAGATCATCGCTCCCCCTGAACGTAAGT
ACTCCGTCTGGATTGGCGGTTCCATCCTGGCTTCCTTGTCCACCTTCCAGCAGATGTGGA
TCAGCAAGCAGGAGTATGATGAGGCAGGTCCCTCCATCGTCCATAGGAAGTGCTTCTAAT
CCTCCGGTCCCACTCAAGTCAATCCAACTAACCCACCGTATGCATTTGTACTGTGCCTTG
TGCTGTATATACATGTACTGTTGTAATAAAAGTTGTGAAGTGTAACAgtGAaTAAATCAT
AATGCCAAATATTACAGGATTTAATTTGATAAGCAGATTATCTTTGAATACCTAATATTA
ATTGTAGCAATATCTACAAAAACTCTGATACTGCATATAAAGTTACAGGTAATCGAGCAC
AACAGTCAGGTTCTGGAAGTAAAAGTTCAATTATTTTTCTCCATAATGATAATGTATTAA
ACTTTTTCAATATGGGCCTACCATGAGCTTCAAAGTGGTTGAAGTGCTGATATATAACAT
GCTTTGTATTTAAATaaTTTGCTCgCCCCCATGTCATCCACGATGTTCATGaCTTTCTTT
CTTCAGTCGAAGGGAGGTTGGGGTTTTTGAGGAGAGCaTTCCaggaTTTTtCTCCATATA
GTGGACTTCCAACAATTACCAATGGGCTGAAGGTCCaGgTTGCagTTTaGgaTGCGgCTT
CaaggAGCTCTACATGATCCCAGCCAATaaGGGTCTTaTCTGgAGAAACGATcTGTTATT
TtC
>isotig00114
GCTACGTCGCTCTGGACTTTGAGAATGAGATGGCCACTGCTGCCTCTTCCTCCTCTTTGG
AAAAGTCCTACGAGTTGCCTGACGGCCaGgTCATCACCATTGGAAATGAGCGTTTCCGCT
GCCCCGAGACCCTCTTCCAGCCCTCTTTCATTGGTATGGAGTCTGCTGGCATCCATGAAA
CCGCCTACAACAGCATTATGAAGTGCGACATTGACATCCGCAAGGATCTGTACGCCAACA
ATGTCCTTTCTGGTGGTACCACTATGTACCCTGGTATTGCGGACCGTATGCAGAAGGAGA
TCACTGCTCTGGCCCCCAGCACAATGAAGATCAAGATCATCGCTCCCCCTGAACGTAAGT
ACTCCGTCTGGATTGGCGGTTCCATCCTGGCTTCCTTGTCCACCTTCCAGCAGATGTGGA
TCAGCAAGCAGGAGTATGATGAGGCAGGTCCCTCCATCGTCCATAGGAAGTGCTTCTAAT
CCTCCGGTCCCACTCAAGTCAATCCAACTAACCCACCGTATGCATTTGTACTGTGCCTTG
TGCTGTATATACATGTACTGTTGTAATAAAAGTTGTGAAGTGTAACAGTATAAATCATAA
TGCCAAATATTACAGGATTTAATTTGATAAGCAGATTATCTTTGAATACCTAATATTAAT
TGTAGCAATATCTACAAAAACTCTGATACTGCATATAAAGTTACAGGTAATCGAGCACAA
CAGTCAGGTTCTGGAAGTAAAAGTTCAATTATTTTTCTCCATAATGATAATGTATTAAAC
TTTTTCAATATGGGCCTACCATGAGCTTCAAAGTGGTTGAAGTGCTGATATATAACATGC
TTTGTATTTAAATAaTTTGCTCgCCCCCATGTCATCCACGATGTTCATGaCTTTCTTTCT
TCAGTCGAAGGGAGGTTGGGGTTTTTGAGGAaaaCATTCCGGgATTTTTCTCCATATAGT
GGACTTCCAACAATTACCAATGGGCTGAAGGTCCaagTTGCGGTTTaGgaTGCGGCTTCG
gGgAGCTCTACATGATCCCAGCCAATAaGGgTCTTATCTagAGAAACGATCTGTTATTTT
CTAAA
>isotig00115
GCTACGTCGCTCTGGACTTTGAGAATGAGATGGCCACTGCTGCCTCTTCCTCCTCTTTGG
AAAAGTCCTACGAGTTGCCTGACGGCCaGgTCATCACCATTGGAAATGAGCGTTTCCGCT
GCCCCGAGACCCTCTTCCAGCCCTCTTTCATTGGTATGGAGTCTGCTGGCATCCATGAAA
CCGCCTACAACAGCATTATGAAGTGCGACATTGACATCCGCAAGGATCTGTACGCCAACA
ATGTCCTTTCTGGTGGTACCACTATGTACCCTGGTATTGCGGACCGTATGCAGAAGGAGA
TCACTGCTCTGGCCCCCAGCACAATGAAGATCAAGATCATCGCTCCCCCTGAACGTAAGT
ACTCCGTCTGGATTGGCGGTTCCATCCTGGCTTCCTTGTCCACCTTCCAGCAGATGTGGA
TCAGCAAGCAGGAGTATGATGAGGCAGGTCCCTCCATCGTCCATAGGAAGTGCTTCTAAT
CCTCCGGTCCCACTCAAGTCAATCCAACTAACCCACCGTATGCATTTGTACTGTGCCTTG
TGCTGTATATACATGTACTGTTGTAATAAAAGTTGTGAAGTGTAACAGTATAAATCATAA
TGCCAAATATTACAGGATTTAATTTGATAAGCAGATTATCTTTGAATACCTAATATTAAT
TGTAGCAATATCTACAAAAACTCTGATACTGCATATAAAGTTACAGGTAATCGAGCACAA
CAGTCAGGTTCTGGAAGTAAAAGTTCAATTATTTTTCTCCATAATGATAATGTATTAAAC
TTTTTCAATATGGGCCTACCATGAGCTTCAAAGTGGTTGAAGTGCTGATATATAACATGC
TTTGTATTTAAATAaTTTGCTCgCCCCCATGTCATCCACGATGTTCATGaCTTTCTTTCT
TCAGTCGAAGGGAGGTTGGGGTTTTTGAGGagagCaTTCCGGGATTTTtCTCCATATAGT
GGACTTCCAACAATTACCAATGGGCTGAAGGTCCAGGTTGCGGTTTAGgTGCagCTTCaa
ggagCTCT
>isotig00116
GCTACGTCGCTCTGGACTTTGAGAATGAGATGGCCACTGCTGCCTCTTCCTCCTCTTTGG
AAAAGTCCTACGAGTTGCCTGACGGCCaGgTCATCACCATTGGAAATGAGCGTTTCCGCT
GCCCCGAGACCCTCTTCCAGCCCTCTTTCATTGGTATGGAGTCTGCTGGCATCCATGAAA
CCGCCTACAACAGCATTATGAAGTGCGACATTGACATCCGCAAGGATCTGTACGCCAACA
ATGTCCTTTCTGGTGGTACCACTATGTACCCTGGTATTGCGGACCGTATGCAGAAGGAGA
TCACTGCTCTGGCCCCCAGCACAATGAAGATCAAGATCATCGCTCCCCCTGAACGTAAGT
ACTCCGTCTGGATTGGCGGTTCCATCCTGGCTTCCTTGTCCACCTTCCAGCAGATGTGGA
TCAGCAAGCAGGAGTATGATGAGGCAGGTCCCTCCATCGTCCATAGGAAGTGCTTCTAAT
CCTCCGGTCCCACTCAAGTCAATCCAACTAACCCACCGTATGCATTTGTACTGTGCCTTG
TGCTGTATATACATGTACTGTTGTAATAAAAGTTGTGAAGTGTAACAGTATAAATCATAA
TGCCAAATATTACAGGATTTAATTTGATAAGCAGATTATCTTTGAATACCTAATATTAAT
TGTAGCAATATCTACAAAAACTCTGATACTGCATATAAAGTTACAGGTAATCGAGCACAA
CAGTCAGGTTCTGGAAGTAAAAGTTCAATTATTTTTCTCCATAATGATAATGTATTAAAC
TTTTTCAATATGGGCCTACCATGAGCTTCAAAGTGGTTGAAGTGCTGATATATAACATGC
TTTGTATTTAAATAaTTTGCTCgCCCCCATGTCATCCACGATGTTCGTgaCTTTCTTTCT
TCAGTCGAaGGgAGGTTGGGGTTTTtGGGGAGAGCGTTCCGGGATTTTtCTCCATATAGT
GGACTTCcAACAATTACCAATGGGCTGAaGGTCCAGGTTGCGGTTTAGGTGCGGCTTCAG
GGGGCTCTACATGATCCCAGCCgaTAaGGGTCTTAtCtAGAGAAACGATGtGTTATTT
>isotig00117
GCTACGTCGCTCTGGACTTTGAGAATGAGATGGCCACTGCTGCCTCTTCCTCCTCTTTGG
AAAAGTCCTACGAGTTGCCTGACGGCCaGgTCATCACCATTGGAAATGAGCGTTTCCGCT
GCCCCGAGACCCTCTTCCAGCCCTCTTTCATTGGTATGGAGTCTGCTGGCATCCATGAAA
CCGCCTACAACAGCATTATGAAGTGCGACATTGACATCCGCAAGGATCTGTACGCCAACA
ATGTCCTTTCTGGTGGTACCACTATGTACCCTGGTATTGCGGACCGTATGCAGAAGGAGA
TCACTGCTCTGGCCCCCAGCACAATGAAGATCAAGATCATCGCTCCCCCTGAACGTAAGT
ACTCCGTCTGGATTGGCGGTTCCATCCTGGCTTCCTTGTCCACCTTCCAGCAGATGTGGA
TCAGCAAGCAGGAGTATGATGAGGCAGGTCCCTCCATCGTCCATAGGAAGTGCTTCTAAT
CCTCCGGTCCCACTCAAGTCAATCCAACTAACCCACCGTATGCATTTGTACTGTGCCTTG
TGCTGTATATACATGTACTGTTGTAATAAAAGTTGTGAAGTGTAACAgtGAaTAAATCAT
AATGCCAAATATTACAGGATTTAATTTGATAAGCAGATTATCTTTGAATACCTAATATTA
ATTGTAGCAATATCTACAAAAACTCTGATACTGCATATAAAGTTACAGGTAATCGAGCAC
AACAGTCAGGTTCTGGAAGTAAAAGTTCAATTATTTTTCTCCATAATGATAATGTATTAA
ACTTTTTCAATATGGGCCTACCATGAGCTTCAAAGTGGTTGAAGTGCTGATATATAACAT
GCTTTGTATTTAAATAaTTTGCTCgCCCCCATGTCATCCACGATGTTCATGaCTTTCTTT
CTTCAGTCGAAGGGAGGTTGGGGTTTTTGAGGAaaaCATTCCGGgATTTTTCTCCATATA
GTGGACTTCCAACAATTACCAATGGGCTGAAGGTCCaagTTGCGGTTTaGgaTGCGGCTT
CGgGgAGCTCTACATGATCCCAGCCAATAaGGgTCTTATCTagAGAAACGATCTGTTATT
TTCTAAA
>isotig00118
GCTACGTCGCTCTGGACTTTGAGAATGAGATGGCCACTGCTGCCTCTTCCTCCTCTTTGG
AAAAGTCCTACGAGTTGCCTGACGGCCaGgTCATCACCATTGGAAATGAGCGTTTCCGCT
GCCCCGAGACCCTCTTCCAGCCCTCTTTCATTGGTATGGAGTCTGCTGGCATCCATGAAA
CCGCCTACAACAGCATTATGAAGTGCGACATTGACATCCGCAAGGATCTGTACGCCAACA
ATGTCCTTTCTGGTGGTACCACTATGTACCCTGGTATTGCGGACCGTATGCAGAAGGAGA
TCACTGCTCTGGCCCCCAGCACAATGAAGATCAAGATCATCGCTCCCCCTGAACGTAAGT
ACTCCGTCTGGATTGGCGGTTCCATCCTGGCTTCCTTGTCCACCTTCCAGCAGATGTGGA
TCAGCAAGCAGGAGTATGATGAGGCAGGTCCCTCCATCGTCCATAGGAAGTGCTTCTAAT
CCTCCGGTCCCACTCAAGTCAATCCAACTAACCCACCGTATGCATTTGTACTGTGCCTTG
TGCTGTATATACATGTACTGTTGTAATAAAAGTTGTGAAGTGTAACAgtGaaTAAATCAT
AATGCCAAATATTACAGGATTTAATTTGATAAGCAGATTATCTTTGAATACCTAATATTA
ATTGTAGCAATATCTACAAAAACTCTGATACTGCATATAAAGTTACAGGTAATCGAGCAC
AACAGTCAGGTTCTGGAAGTAAAAGTTCAATTATTTTTCTCCATAATGATAATGTATTAA
ACTTTTTCAATATGGGCCTACCATGAGCTTCAAAGTGGTTGAAGTGCTGATATATAACAT
GCTTTGTATTTAAATAaTTTGCTCgCCCCCATGTCATCCACGATGTTCGTgaCTTTCTTT
CTTCAGTCGAAGGgAGGTTGGGGTTTTTGAGGAAAaCgTTCCAGGATTTTTCTCCATATA
GTGGACTTCCAACAATTACCAATGGGCTGAAGGTCCaGgTTGCagTTTAGATGCGGCTTC
GGGGAGCTCTACATGATCCCAGCCAATaagggTCTTgTCTagAGAAACGATCTGTTATTT
tC
>isotig00119
GCTACGTCGCTCTGGACTTTGAGAATGAGATGGCCACTGCTGCCTCTTCCTCCTCTTTGG
AAAAGTCCTACGAGTTGCCTGACGGCCaGgTCATCACCATTGGAAATGAGCGTTTCCGCT
GCCCCGAGACCCTCTTCCAGCCCTCTTTCATTGGTATGGAGTCTGCTGGCATCCATGAAA
CCGCCTACAACAGCATTATGAAGTGCGACATTGACATCCGCAAGGATCTGTACGCCAACA
ATGTCCTTTCTGGTGGTACCACTATGTACCCTGGTATTGCGGACCGTATGCAGAAGGAGA
TCACTGCTCTGGCCCCCAGCACAATGAAGATCAAGATCATCGCTCCCCCTGAACGTAAGT
ACTCCGTCTGGATTGGCGGTTCCATCCTGGCTTCCTTGTCCACCTTCCAGCAGATGTGGA
TCAGCAAGCAGGAGTATGATGAGGCAGGTCCCTCCATCGTCCATAGGAAGTGCTTCTAAT
CCTCCGGTCCCACTCAAGTCAATCCAACTAACCCACCGTATGCATTTGTACTGTGCCTTG
TGCTGTATATACATGTACTGTTGTAATAAAAGTTGTGAAGTGTAACAGTATAAATCATAA
TGCCAAATATTACAGGATTTAATTTGATAAGCAGATTATCTTTGAATACCTAATATTAAT
TGTAGCAATATCTACAAAAACTCTGATACTGCATATAAAGTTACAGGTAATCGAGCACAA
CAGTCAGGTTCTGGAAGTAAAAGTTCAATTATTTTTCTCCATAATGATAATGTATTAAAC
TTTTTCAATATGGGCCTACCATGAGCTTCAAAGTGGTTGAAGTGCTGATATATAACATGC
TTTGTATTTAAATAaTTTGCTCgCCCCCATGTCATCCACGATGTTCGTgaCTTTCTTTCT
TCAGTCGAAGGgAGGTTGGGGTTTTTGAGGAAAaCgTTCCAGGATTTTTCTCCATATAGT
GGACTTCCAACAATTACCAATGGGCTGAAGGTCCaGgTTGCagTTTAGATGCGGCTTCGG
GGAGCTCTACATGATCCCAGCCAATaagggTCTTgTCTagAGAAACGATCTGTTATTTtC
>isotig00120
GCTACGTCGCTCTGGACTTTGAGAATGAGATGGCCACTGCTGCCTCTTCCTCCTCTTTGG
[truncated: 589 more rows]
