# Supplementary material for: Identification and characterization of microRNAs involved in growth of blunt snout bream (Megalobrama amblycephala) by Solexa sequencing
Source: BMC Genomics. 2013 Nov 5;14:754. doi: 10.1186/1471-2164-14-754 (PMC3827868; doi:10.1186/1471-2164-14-754)
Supplement: Additional file 9: Table S6 — KEGG pathways enriched for targets of the differentially expressed miRNAs in M. amblycephala. [file 1471-2164-14-754-S9.xlsx]

## Sheet: Sheet1
Table S6 KEGG Pathways Enriched for Targets of the differentially Expressed miRNAs in M. amblycephala
	Pathway	Target genes with pathway annotation (10870)	All genes of the species with pathway annotation (11780)	P-value	Qvalue	Pathway ID
1	Starch and sucrose metabolism	87 (0.8%)	87 (0.74%)	0.000892739	0.179036	ko00500
2	Viral myocarditis	194 (1.78%)	199 (1.69%)	0.00149601	0.179036	ko05416
3	Metabolism of xenobiotics by cytochrome P450	99 (0.91%)	100 (0.85%)	0.00294053	0.179036	ko00980
4	Drug metabolism - cytochrome P450	96 (0.88%)	97 (0.82%)	0.00364898	0.179036	ko00982
5	Retinol metabolism	118 (1.09%)	120 (1.02%)	0.00381998	0.179036	ko00830
6	Pentose and glucuronate interconversions	68 (0.63%)	68 (0.58%)	0.00415595	0.179036	ko00040
7	Steroid hormone biosynthesis	93 (0.86%)	94 (0.8%)	0.00452438	0.179036	ko00140
8	Fc gamma R-mediated phagocytosis	132 (1.21%)	135 (1.15%)	0.00581158	0.201226	ko04666
9	Toll-like receptor signaling pathway	102 (0.94%)	104 (0.88%)	0.0107994	0.314841	ko04620
10	Drug metabolism - other enzymes	80 (0.74%)	81 (0.69%)	0.0113661	0.314841	ko00983
11	Thyroid cancer	53 (0.49%)	53 (0.45%)	0.0139701	0.323614	ko05216
12	Glycolysis / Gluconeogenesis	77 (0.71%)	78 (0.66%)	0.0140194	0.323614	ko00010
13	Bladder cancer	49 (0.45%)	49 (0.42%)	0.0192969	0.411173	ko05219
14	Cysteine and methionine metabolism	48 (0.44%)	48 (0.41%)	0.0209196	0.413909	ko00270
15	Antigen processing and presentation	126 (1.16%)	130 (1.1%)	0.0236796	0.437283	ko04612
16	Osteoclast differentiation	137 (1.26%)	142 (1.21%)	0.0322592	0.558487	ko04380
17	Shigellosis	101 (0.93%)	104 (0.88%)	0.0354448	0.576475	ko05131
18	Leishmaniasis	100 (0.92%)	103 (0.87%)	0.0374605	0.576475	ko05140
19	Epithelial cell signaling in Helicobacter pylori infection	81 (0.75%)	83 (0.7%)	0.0397291	0.578242	ko05120
20	Phagosome	281 (2.59%)	296 (2.51%)	0.0461796	0.578242	ko04145
21	Arrhythmogenic right ventricular cardiomyopathy (ARVC)	96 (0.88%)	99 (0.84%)	0.0466318	0.578242	ko05412
22	Alanine, aspartate and glutamate metabolism	38 (0.35%)	38 (0.32%)	0.0468843	0.578242	ko00250
23	RIG-I-like receptor signaling pathway	59 (0.54%)	60 (0.51%)	0.0480129	0.578242	ko04622
24	Ascorbate and aldarate metabolism	58 (0.53%)	59 (0.5%)	0.0513262	0.59239	ko00053
25	Sphingolipid metabolism	56 (0.52%)	57 (0.48%)	0.0586179	0.649487	ko00600
26	Vibrio cholerae infection	72 (0.66%)	74 (0.63%)	0.0675273	0.694176	ko05110
27	Olfactory transduction	152 (1.4%)	159 (1.35%)	0.0685666	0.694176	ko04740
28	Proximal tubule bicarbonate reclamation	33 (0.3%)	33 (0.28%)	0.0701694	0.694176	ko04964
29	NOD-like receptor signaling pathway	87 (0.8%)	90 (0.76%)	0.0752562	0.702297	ko04621
30	Primary immunodeficiency	32 (0.29%)	32 (0.27%)	0.0760611	0.702297	ko05340
31	Biosynthesis of secondary metabolites	277 (2.55%)	293 (2.49%)	0.082294	0.713681	ko01110
32	Pentose phosphate pathway	31 (0.29%)	31 (0.26%)	0.0824469	0.713681	ko00030
33	Amoebiasis	116 (1.07%)	121 (1.03%)	0.086234	0.715733	ko05146
34	Other types of O-glycan biosynthesis	100 (0.92%)	104 (0.88%)	0.0878517	0.715733	ko00514
35	Chronic myeloid leukemia	99 (0.91%)	103 (0.87%)	0.0920904	0.72883	ko05220
36	Tight junction	272 (2.5%)	288 (2.44%)	0.0953999	0.734049	ko04530
37	Cell cycle - yeast	97 (0.89%)	101 (0.86%)	0.101106	0.745699	ko04111
38	Type I diabetes mellitus	81 (0.75%)	84 (0.71%)	0.102298	0.745699	ko04940
39	Salivary secretion	111 (1.02%)	116 (0.98%)	0.107277	0.76194	ko04970
40	Small cell lung cancer	95 (0.87%)	99 (0.84%)	0.110878	0.763932	ko05222
41	Autoimmune thyroid disease	77 (0.71%)	80 (0.68%)	0.124781	0.763932	ko05320
42	Rheumatoid arthritis	122 (1.12%)	128 (1.09%)	0.125867	0.763932	ko05323
43	Pancreatic secretion	121 (1.11%)	127 (1.08%)	0.130919	0.763932	ko04972
44	Glycerophospholipid metabolism	76 (0.7%)	79 (0.67%)	0.13103	0.763932	ko00564
45	Arachidonic acid metabolism	76 (0.7%)	79 (0.67%)	0.13103	0.763932	ko00590
46	Carbon fixation in photosynthetic organisms	25 (0.23%)	25 (0.21%)	0.133715	0.763932	ko00710
47	Tryptophan metabolism	59 (0.54%)	61 (0.52%)	0.13971	0.763932	ko00380
48	Allograft rejection	74 (0.68%)	77 (0.65%)	0.144338	0.763932	ko05330
49	Ether lipid metabolism	42 (0.39%)	43 (0.37%)	0.144506	0.763932	ko00565
50	Other glycan degradation	24 (0.22%)	24 (0.2%)	0.144934	0.763932	ko00511
51	Type II diabetes mellitus	58 (0.53%)	60 (0.51%)	0.147411	0.763932	ko04930
52	Hepatitis C	188 (1.73%)	199 (1.69%)	0.148663	0.763932	ko05160
53	Gap junction	103 (0.95%)	108 (0.92%)	0.14995	0.763932	ko04540
54	Protein processing in endoplasmic reticulum	215 (1.98%)	228 (1.94%)	0.150493	0.763932	ko04141
55	Pancreatic cancer	88 (0.81%)	92 (0.78%)	0.151683	0.763932	ko05212
56	Toxoplasmosis	185 (1.7%)	196 (1.66%)	0.162859	0.786478	ko05145
57	Fc epsilon RI signaling pathway	86 (0.79%)	90 (0.76%)	0.165413	0.786478	ko04664
58	Protein export	22 (0.2%)	22 (0.19%)	0.170271	0.786478	ko03060
59	Taste transduction	22 (0.2%)	22 (0.19%)	0.170271	0.786478	ko04742
60	Methane metabolism	39 (0.36%)	40 (0.34%)	0.173987	0.786478	ko00680
61	Graft-versus-host disease	70 (0.64%)	73 (0.62%)	0.174412	0.786478	ko05332
62	Asthma	54 (0.5%)	56 (0.48%)	0.182017	0.786478	ko05310
63	Inositol phosphate metabolism	69 (0.63%)	72 (0.61%)	0.182696	0.786478	ko00562
64	Bacterial invasion of epithelial cells	126 (1.16%)	133 (1.13%)	0.18419	0.786478	ko05100
65	Glycosaminoglycan biosynthesis - chondroitin sulfate	21 (0.19%)	21 (0.18%)	0.184553	0.786478	ko00532
66	Linoleic acid metabolism	53 (0.49%)	55 (0.47%)	0.191682	0.791552	ko00591
67	Microbial metabolism in diverse environments	219 (2.01%)	233 (1.98%)	0.195032	0.791552	ko01120
68	Long-term depression	82 (0.75%)	86 (0.73%)	0.195909	0.791552	ko04730
69	GnRH signaling pathway	124 (1.14%)	131 (1.11%)	0.197293	0.791552	ko04912
70	Phenylalanine metabolism	20 (0.18%)	20 (0.17%)	0.200031	0.791552	ko00360
71	Notch signaling pathway	66 (0.61%)	69 (0.59%)	0.209498	0.817337	ko04330
72	Pyrimidine metabolism	108 (0.99%)	114 (0.97%)	0.212769	0.81857	ko00240
73	Non-small cell lung cancer	65 (0.6%)	68 (0.58%)	0.219104	0.825018	ko05223
74	Bile secretion	107 (0.98%)	113 (0.96%)	0.220402	0.825018	ko04976
75	Intestinal immune network for IgA production	63 (0.58%)	66 (0.56%)	0.239361	0.863677	ko04672
76	Chagas disease (American trypanosomiasis)	145 (1.33%)	154 (1.31%)	0.239418	0.863677	ko05142
77	Fructose and mannose metabolism	77 (0.71%)	81 (0.69%)	0.240083	0.863677	ko00051
78	Apoptosis	103 (0.95%)	109 (0.93%)	0.252954	0.881559	ko04210
79	Non-homologous end-joining	17 (0.16%)	17 (0.14%)	0.25469	0.881559	ko03450
80	Purine metabolism	180 (1.66%)	192 (1.63%)	0.269995	0.881559	ko00230
81	Natural killer cell mediated cytotoxicity	114 (1.05%)	121 (1.03%)	0.273331	0.881559	ko04650
82	mRNA surveillance pathway	87 (0.8%)	92 (0.78%)	0.27575	0.881559	ko03015
83	Neuroactive ligand-receptor interaction	269 (2.47%)	288 (2.44%)	0.275922	0.881559	ko04080
84	Glycosphingolipid biosynthesis - ganglio series	16 (0.15%)	16 (0.14%)	0.276043	0.881559	ko00604
85	Sulfur metabolism	16 (0.15%)	16 (0.14%)	0.276043	0.881559	ko00920
86	Carbon fixation pathways in prokaryotes	16 (0.15%)	16 (0.14%)	0.276043	0.881559	ko00720
87	Ubiquitin mediated proteolysis	153 (1.41%)	163 (1.38%)	0.27688	0.881559	ko04120
88	Gastric acid secretion	99 (0.91%)	105 (0.89%)	0.288769	0.908966	ko04971
89	Selenocompound metabolism	15 (0.14%)	15 (0.13%)	0.299185	0.918499	ko00450
90	ErbB signaling pathway	111 (1.02%)	118 (1%)	0.299607	0.918499	ko04012
91	Phosphatidylinositol signaling system	97 (0.89%)	103 (0.87%)	0.307895	0.918499	ko04070
92	Adipocytokine signaling pathway	97 (0.89%)	103 (0.87%)	0.307895	0.918499	ko04920
93	Glycerolipid metabolism	57 (0.52%)	60 (0.51%)	0.308783	0.918499	ko00561
94	Butanoate metabolism	43 (0.4%)	45 (0.38%)	0.31367	0.918499	ko00650
95	Metabolic pathways	1356 (12.47%)	1464 (12.43%)	0.318502	0.918499	ko01100
96	Glutathione metabolism	56 (0.52%)	59 (0.5%)	0.32164	0.918499	ko00480
97	Aldosterone-regulated sodium reabsorption	56 (0.52%)	59 (0.5%)	0.32164	0.918499	ko04960
98	Renal cell carcinoma	95 (0.87%)	101 (0.86%)	0.32782	0.923509	ko05211
99	Primary bile acid biosynthesis	28 (0.26%)	29 (0.25%)	0.332656	0.923509	ko00120
100	Leukocyte transendothelial migration	196 (1.8%)	210 (1.78%)	0.337194	0.923509	ko04670
101	Renin-angiotensin system	13 (0.12%)	13 (0.11%)	0.351443	0.923509	ko04614
102	Calcium signaling pathway	194 (1.78%)	208 (1.77%)	0.351812	0.923509	ko04020
103	Phototransduction - fly	53 (0.49%)	56 (0.48%)	0.362416	0.923509	ko04745
104	Progesterone-mediated oocyte maturation	104 (0.96%)	111 (0.94%)	0.366922	0.923509	ko04914
105	Arginine and proline metabolism	91 (0.84%)	97 (0.82%)	0.369988	0.923509	ko00330
106	Colorectal cancer	91 (0.84%)	97 (0.82%)	0.369988	0.923509	ko05210
107	Glyoxylate and dicarboxylate metabolism	26 (0.24%)	27 (0.23%)	0.371685	0.923509	ko00630
108	Valine, leucine and isoleucine degradation	65 (0.6%)	69 (0.59%)	0.375208	0.923509	ko00280
109	Propanoate metabolism	39 (0.36%)	41 (0.35%)	0.376438	0.923509	ko00640
110	Fat digestion and absorption	52 (0.48%)	55 (0.47%)	0.376731	0.923509	ko04975
111	Pathogenic Escherichia coli infection	103 (0.95%)	110 (0.93%)	0.377188	0.923509	ko05130
112	Pathways in cancer	412 (3.79%)	444 (3.77%)	0.380358	0.923509	ko05200
113	Synthesis and degradation of ketone bodies	12 (0.11%)	12 (0.1%)	0.380897	0.923509	ko00072
114	Lysosome	152 (1.4%)	163 (1.38%)	0.387743	0.923509	ko04142
115	MAPK signaling pathway	312 (2.87%)	336 (2.85%)	0.391134	0.923509	ko04010
116	Glioma	89 (0.82%)	95 (0.81%)	0.392174	0.923509	ko05214
117	Endocytosis	324 (2.98%)	349 (2.96%)	0.392741	0.923509	ko04144
118	DNA replication	38 (0.35%)	40 (0.34%)	0.393408	0.923509	ko03030
119	Cytosolic DNA-sensing pathway	50 (0.46%)	53 (0.45%)	0.40641	0.932764	ko04623
120	Basal cell carcinoma	75 (0.69%)	80 (0.68%)	0.409199	0.932764	ko05217
121	beta-Alanine metabolism	37 (0.34%)	39 (0.33%)	0.41088	0.932764	ko00410
122	Adherens junction	137 (1.26%)	147 (1.25%)	0.410904	0.932764	ko04520
123	MAPK signaling pathway - yeast	24 (0.22%)	25 (0.21%)	0.414188	0.932764	ko04011
124	Porphyrin and chlorophyll metabolism	74 (0.68%)	79 (0.67%)	0.421729	0.936521	ko00860
125	Base excision repair	36 (0.33%)	38 (0.32%)	0.428844	0.936521	ko03410
126	Various types of N-glycan biosynthesis	36 (0.33%)	38 (0.32%)	0.428844	0.936521	ko00513
127	Insulin signaling pathway	184 (1.69%)	198 (1.68%)	0.42938	0.936521	ko04910
128	mTOR signaling pathway	73 (0.67%)	78 (0.66%)	0.434449	0.937831	ko04150
129	Regulation of autophagy	23 (0.21%)	24 (0.2%)	0.436752	0.937831	ko04140
130	Valine, leucine and isoleucine biosynthesis	10 (0.09%)	10 (0.08%)	0.447408	0.951769	ko00290
131	Amyotrophic lateral sclerosis (ALS)	96 (0.88%)	103 (0.87%)	0.453033	0.951769	ko05014
132	Lysine degradation	59 (0.54%)	63 (0.53%)	0.457495	0.951769	ko00310
133	Collecting duct acid secretion	22 (0.2%)	23 (0.2%)	0.460185	0.951769	ko04966
134	Hedgehog signaling pathway	71 (0.65%)	76 (0.65%)	0.460423	0.951769	ko04340
135	Endometrial cancer	70 (0.64%)	75 (0.64%)	0.473658	0.968952	ko05213
136	Mismatch repair	21 (0.19%)	22 (0.19%)	0.484476	0.968952	ko03430
137	Sulfur relay system	9 (0.08%)	9 (0.08%)	0.484894	0.968952	ko04122
138	Amino sugar and nucleotide sugar metabolism	81 (0.75%)	87 (0.74%)	0.487237	0.968952	ko00520
139	Carbohydrate digestion and absorption	44 (0.4%)	47 (0.4%)	0.503104	0.968952	ko04973
140	Mucin type O-Glycan biosynthesis	20 (0.18%)	21 (0.18%)	0.509604	0.968952	ko00512
141	Meiosis - yeast	67 (0.62%)	72 (0.61%)	0.514226	0.968952	ko04113
142	Cell adhesion molecules (CAMs)	197 (1.81%)	213 (1.81%)	0.51886	0.968952	ko04514
143	Streptomycin biosynthesis	8 (0.07%)	8 (0.07%)	0.525518	0.968952	ko00521
144	Styrene degradation	8 (0.07%)	8 (0.07%)	0.525518	0.968952	ko00643
145	Isoquinoline alkaloid biosynthesis	8 (0.07%)	8 (0.07%)	0.525518	0.968952	ko00950
146	Phosphonate and phosphinate metabolism	8 (0.07%)	8 (0.07%)	0.525518	0.968952	ko00440
147	Fatty acid metabolism	54 (0.5%)	58 (0.49%)	0.531965	0.968952	ko00071
148	T cell receptor signaling pathway	136 (1.25%)	147 (1.25%)	0.535001	0.968952	ko04660
149	Glycosaminoglycan degradation	19 (0.17%)	20 (0.17%)	0.535537	0.968952	ko00531
150	alpha-Linolenic acid metabolism	19 (0.17%)	20 (0.17%)	0.535537	0.968952	ko00592
151	Chloroalkane and chloroalkene degradation	19 (0.17%)	20 (0.17%)	0.535537	0.968952	ko00625
152	Tyrosine metabolism	42 (0.39%)	45 (0.38%)	0.537478	0.968952	ko00350
153	Ribosome biogenesis in eukaryotes	77 (0.71%)	83 (0.7%)	0.537683	0.968952	ko03008
154	Histidine metabolism	30 (0.28%)	32 (0.27%)	0.546008	0.968952	ko00340
155	Mineral absorption	53 (0.49%)	57 (0.48%)	0.547335	0.968952	ko04978
156	Protein digestion and absorption	111 (1.02%)	120 (1.02%)	0.55037	0.968952	ko04974
157	Benzoate degradation	18 (0.17%)	19 (0.16%)	0.562235	0.968952	ko00362
158	One carbon pool by folate	18 (0.17%)	19 (0.16%)	0.562235	0.968952	ko00670
159	Acute myeloid leukemia	75 (0.69%)	81 (0.69%)	0.563357	0.968952	ko05221
160	Limonene and pinene degradation	7 (0.06%)	7 (0.06%)	0.569541	0.968952	ko00903
161	Phenylalanine, tyrosine and tryptophan biosynthesis	7 (0.06%)	7 (0.06%)	0.569541	0.968952	ko00400
162	Tropane, piperidine and pyridine alkaloid biosynthesis	7 (0.06%)	7 (0.06%)	0.569541	0.968952	ko00960
163	B cell receptor signaling pathway	86 (0.79%)	93 (0.79%)	0.570178	0.968952	ko04662
164	Glycosylphosphatidylinositol(GPI)-anchor biosynthesis	17 (0.16%)	18 (0.15%)	0.589643	0.989886	ko00563
165	Fatty acid elongation in mitochondria	17 (0.16%)	18 (0.15%)	0.589643	0.989886	ko00062
166	Neurotrophin signaling pathway	164 (1.51%)	178 (1.51%)	0.598286	0.994777	ko04722
167	Glycosphingolipid biosynthesis - lacto and neolacto series	38 (0.35%)	41 (0.35%)	0.60837	0.994777	ko00601
168	Fatty acid biosynthesis	6 (0.06%)	6 (0.05%)	0.617247	0.994777	ko00061
169	Naphthalene degradation	6 (0.06%)	6 (0.05%)	0.617247	0.994777	ko00626
170	Vitamin B6 metabolism	6 (0.06%)	6 (0.05%)	0.617247	0.994777	ko00750
171	Pantothenate and CoA biosynthesis	16 (0.15%)	17 (0.14%)	0.617695	0.994777	ko00770
172	Glycosaminoglycan biosynthesis - keratan sulfate	16 (0.15%)	17 (0.14%)	0.617695	0.994777	ko00533
173	Axon guidance	230 (2.12%)	250 (2.12%)	0.623211	0.997857	ko04360
174	Cytokine-cytokine receptor interaction	149 (1.37%)	162 (1.38%)	0.628938	1	ko04060
175	N-Glycan biosynthesis	47 (0.43%)	51 (0.43%)	0.641261	1	ko00510
176	Terpenoid backbone biosynthesis	15 (0.14%)	16 (0.14%)	0.646305	1	ko00900
177	Steroid biosynthesis	25 (0.23%)	27 (0.23%)	0.65267	1	ko00100
178	Prostate cancer	101 (0.93%)	110 (0.93%)	0.656423	1	ko05215
179	ABC transporters	35 (0.32%)	38 (0.32%)	0.662452	1	ko02010
180	Staphylococcus aureus infection	78 (0.72%)	85 (0.72%)	0.666033	1	ko05150
181	Lipoic acid metabolism	5 (0.05%)	5 (0.04%)	0.668945	1	ko00785
182	Geraniol degradation	5 (0.05%)	5 (0.04%)	0.668945	1	ko00281
183	Spliceosome	166 (1.53%)	181 (1.54%)	0.676171	1	ko03040
184	RNA polymerase	33 (0.3%)	36 (0.31%)	0.698395	1	ko03020
185	Regulation of actin cytoskeleton	298 (2.74%)	325 (2.76%)	0.700262	1	ko04810
186	Hematopoietic cell lineage	64 (0.59%)	70 (0.59%)	0.704705	1	ko04640
187	Citrate cycle (TCA cycle)	32 (0.29%)	35 (0.3%)	0.716208	1	ko00020
188	D-Glutamine and D-glutamate metabolism	4 (0.04%)	4 (0.03%)	0.724967	1	ko00471
189	Bacterial secretion system	4 (0.04%)	4 (0.03%)	0.724967	1	ko03070
190	Butirosin and neomycin biosynthesis	4 (0.04%)	4 (0.03%)	0.724967	1	ko00524
191	Cell cycle - Caulobacter	4 (0.04%)	4 (0.03%)	0.724967	1	ko04112
192	Circadian rhythm - plant	4 (0.04%)	4 (0.03%)	0.724967	1	ko04712
193	Atrazine degradation	4 (0.04%)	4 (0.03%)	0.724967	1	ko00791
194	Thiamine metabolism	4 (0.04%)	4 (0.03%)	0.724967	1	ko00730
195	Basal transcription factors	41 (0.38%)	45 (0.38%)	0.734306	1	ko03022
196	Jak-STAT signaling pathway	125 (1.15%)	137 (1.16%)	0.74038	1	ko04630
197	Pyruvate metabolism	50 (0.46%)	55 (0.47%)	0.750653	1	ko00620
198	Proteasome	49 (0.45%)	54 (0.46%)	0.763749	1	ko03050
199	Two-component system	11 (0.1%)	12 (0.1%)	0.763933	1	ko02020
200	Galactose metabolism	28 (0.26%)	31 (0.26%)	0.785331	1	ko00052
201	Glycosaminoglycan biosynthesis - heparan sulfate	28 (0.26%)	31 (0.26%)	0.785331	1	ko00534
202	Indole alkaloid biosynthesis	3 (0.03%)	3 (0.03%)	0.785676	1	ko00901
203	Nucleotide excision repair	47 (0.43%)	52 (0.44%)	0.78926	1	ko03420
204	Riboflavin metabolism	10 (0.09%)	11 (0.09%)	0.793322	1	ko00740
205	Ubiquinone and other terpenoid-quinone biosynthesis	10 (0.09%)	11 (0.09%)	0.793322	1	ko00130
206	VEGF signaling pathway	87 (0.8%)	96 (0.81%)	0.794063	1	ko04370
207	Long-term potentiation	107 (0.98%)	118 (1%)	0.800366	1	ko04720
208	Cell cycle	138 (1.27%)	152 (1.29%)	0.804184	1	ko04110
209	Focal adhesion	277 (2.55%)	304 (2.58%)	0.811008	1	ko04510
210	Measles	135 (1.24%)	149 (1.26%)	0.824169	1	ko05162
211	Prion diseases	63 (0.58%)	70 (0.59%)	0.829243	1	ko05020
212	Circadian rhythm - mammal	34 (0.31%)	38 (0.32%)	0.833546	1	ko04710
213	Folate biosynthesis	16 (0.15%)	18 (0.15%)	0.842108	1	ko00790
214	Circadian rhythm - fly	16 (0.15%)	18 (0.15%)	0.842108	1	ko04711
215	Phenylpropanoid biosynthesis	2 (0.02%)	2 (0.02%)	0.851462	1	ko00940
216	Lysine biosynthesis	2 (0.02%)	2 (0.02%)	0.851462	1	ko00300
217	Novobiocin biosynthesis	2 (0.02%)	2 (0.02%)	0.851462	1	ko00401
218	African trypanosomiasis	41 (0.38%)	46 (0.39%)	0.858913	1	ko05143
219	Melanogenesis	129 (1.19%)	143 (1.21%)	0.86083	1	ko04916
220	Caprolactam degradation	15 (0.14%)	17 (0.14%)	0.86088	1	ko00930
221	Wnt signaling pathway	190 (1.75%)	210 (1.78%)	0.866451	1	ko04310
222	Glycosphingolipid biosynthesis - globo series	22 (0.2%)	25 (0.21%)	0.877234	1	ko00603
223	Biosynthesis of unsaturated fatty acids	30 (0.28%)	34 (0.29%)	0.882055	1	ko01040
224	TGF-beta signaling pathway	115 (1.06%)	128 (1.09%)	0.882584	1	ko04350
225	RNA transport	165 (1.52%)	183 (1.55%)	0.885652	1	ko03013
226	Phototransduction	75 (0.69%)	84 (0.71%)	0.887817	1	ko04744
227	Aminobenzoate degradation	28 (0.26%)	32 (0.27%)	0.903388	1	ko00627
228	Oocyte meiosis	130 (1.2%)	145 (1.23%)	0.906351	1	ko04114
229	Malaria	62 (0.57%)	70 (0.59%)	0.911183	1	ko05144
230	ECM-receptor interaction	89 (0.82%)	100 (0.85%)	0.916306	1	ko04512
231	p53 signaling pathway	98 (0.9%)	110 (0.93%)	0.918694	1	ko04115
232	Ethylbenzene degradation	1 (0.01%)	1 (0.01%)	0.92275	1	ko00642
233	Toluene degradation	1 (0.01%)	1 (0.01%)	0.92275	1	ko00623
234	Chlorocyclohexane and chlorobenzene degradation	1 (0.01%)	1 (0.01%)	0.92275	1	ko00361
235	Biotin metabolism	1 (0.01%)	1 (0.01%)	0.92275	1	ko00780
236	Biosynthesis of vancomycin group antibiotics	1 (0.01%)	1 (0.01%)	0.92275	1	ko01055
237	Fluorobenzoate degradation	1 (0.01%)	1 (0.01%)	0.92275	1	ko00364
238	Zeatin biosynthesis	1 (0.01%)	1 (0.01%)	0.92275	1	ko00908
239	Polyketide sugar unit biosynthesis	1 (0.01%)	1 (0.01%)	0.92275	1	ko00523
240	Biosynthesis of ansamycins	1 (0.01%)	1 (0.01%)	0.92275	1	ko01051
241	SNARE interactions in vesicular transport	32 (0.29%)	37 (0.31%)	0.937866	1	ko04130
242	RNA degradation	84 (0.77%)	95 (0.81%)	0.938511	1	ko03018
243	Taurine and hypotaurine metabolism	10 (0.09%)	12 (0.1%)	0.940267	1	ko00430
244	Chemokine signaling pathway	189 (1.74%)	211 (1.79%)	0.941428	1	ko04062
245	Dorso-ventral axis formation	31 (0.29%)	36 (0.31%)	0.944475	1	ko04320
246	Plant-pathogen interaction	31 (0.29%)	36 (0.31%)	0.944475	1	ko04626
247	Polycyclic aromatic hydrocarbon degradation	4 (0.04%)	5 (0.04%)	0.949057	1	ko00624
248	Caffeine metabolism	4 (0.04%)	5 (0.04%)	0.949057	1	ko00232
249	Betalain biosynthesis	4 (0.04%)	5 (0.04%)	0.949057	1	ko00965
250	Vitamin digestion and absorption	38 (0.35%)	44 (0.37%)	0.949978	1	ko04977
251	Homologous recombination	22 (0.2%)	26 (0.22%)	0.954044	1	ko03440
252	Vasopressin-regulated water reabsorption	45 (0.41%)	52 (0.44%)	0.955358	1	ko04962
253	Nitrogen metabolism	29 (0.27%)	34 (0.29%)	0.956366	1	ko00910
254	Maturity onset diabetes of the young	35 (0.32%)	41 (0.35%)	0.964218	1	ko04950
255	PPAR signaling pathway	103 (0.95%)	117 (0.99%)	0.964444	1	ko03320
256	Nicotinate and nicotinamide metabolism	34 (0.31%)	40 (0.34%)	0.968293	1	ko00760
257	Alzheimer's disease	191 (1.76%)	215 (1.83%)	0.974136	1	ko05010
258	Peroxisome	107 (0.98%)	122 (1.04%)	0.974602	1	ko04146
259	Complement and coagulation cascades	107 (0.98%)	122 (1.04%)	0.974602	1	ko04610
260	Bisphenol degradation	12 (0.11%)	15 (0.13%)	0.975737	1	ko00363
261	Dilated cardiomyopathy	132 (1.21%)	150 (1.27%)	0.977876	1	ko05414
262	Glycine, serine and threonine metabolism	38 (0.35%)	45 (0.38%)	0.979509	1	ko00260
263	Systemic lupus erythematosus	121 (1.11%)	138 (1.17%)	0.980518	1	ko05322
264	Huntington's disease	176 (1.62%)	199 (1.69%)	0.98066	1	ko05016
265	Cyanoamino acid metabolism	6 (0.06%)	8 (0.07%)	0.980838	1	ko00460
266	Nitrotoluene degradation	2 (0.02%)	3 (0.03%)	0.983035	1	ko00633
267	Hypertrophic cardiomyopathy (HCM)	125 (1.15%)	143 (1.21%)	0.98608	1	ko05410
268	Parkinson's disease	132 (1.21%)	151 (1.28%)	0.987768	1	ko05012
269	Vascular smooth muscle contraction	151 (1.39%)	173 (1.47%)	0.992746	1	ko04270
270	Melanoma	82 (0.75%)	96 (0.81%)	0.993413	1	ko05218
271	MAPK signaling pathway - fly	15 (0.14%)	20 (0.17%)	0.996843	1	ko04013
272	D-Arginine and D-ornithine metabolism	9 (0.08%)	14 (0.12%)	0.999634	1	ko00472
273	Penicillin and cephalosporin biosynthesis	9 (0.08%)	14 (0.12%)	0.999634	1	ko00311
274	Cardiac muscle contraction	89 (0.82%)	108 (0.92%)	0.9998	1	ko04260
275	Oxidative phosphorylation	103 (0.95%)	124 (1.05%)	0.999813	1	ko00190
276	Aminoacyl-tRNA biosynthesis	67 (0.62%)	88 (0.75%)	0.999999	1	ko00970
277	Ribosome	66 (0.61%)	111 (0.94%)	1	1	ko03010
