# Supplementary material for: Identification and characterization of microRNAs involved in growth of blunt snout bream (Megalobrama amblycephala) by Solexa sequencing
Source: BMC Genomics. 2013 Nov 5;14:754. doi: 10.1186/1471-2164-14-754 (PMC3827868; doi:10.1186/1471-2164-14-754)
Supplement: Additional file 10: Table S7 — Primers used in this study for stem-loop real-time PCR. [file 1471-2164-14-754-S10.xlsx]

## Sheet: Sheet1
Table S7 Primers used in this study for stem-loop real-time PCR
miRNA name	mature miRNA (T-U)	Stem loop primer 5'-3'	Forward sequence	Reverse sequence
mam-miR-462	AACGGAACCCATAATGCAGCTG	CTCAACTGGTGTCGTGGAGTCGGCAATTCAGTTGAGCAGCTGCA	ACACTCCAGCTGGGAACGGAACCCATAATG	TGGTGTCGTGGAGTCG
mam-miR-92a	ATTGCACTTGTCCCGGCCTGT	CTCAACTGGTGTCGTGGAGTCGGCAATTCAGTTGAGACAGGCCA	ACACTCCAGCTGGGATTGCACTTGTCCCG	TGGTGTCGTGGAGTCG
mam-miR-23b	ATCACATTGCCAGGGATT	CTCAACTGGTGTCGTGGAGTCGGCAATTCAGTTGAGAATCCCTG	ACACTCCAGCTGGGATCACATTGCCA	TGGTGTCGTGGAGTCG
mam-miR-135a	TATGGCTTTTTATTCCTATGTG	CTCAACTGGTGTCGTGGAGTCGGCAATTCAGTTGAGCACATAGG	ACACTCCAGCTGGGTATGGCTTTTTATTCC	TGGTGTCGTGGAGTCG
mam-miR-212	TTGGCTCTAGACTGCTTACTG	CTCAACTGGTGTCGTGGAGTCGGCAATTCAGTTGAGCAGTAAGC	ACACTCCAGCTGGGTTGGCTCTAGACTGC	TGGTGTCGTGGAGTCG
mam-miR-novel12	TAGCACCATTTGAAATCGGTCG	CTCAACTGGTGTCGTGGAGTCGGCAATTCAGTTGAGCGACCGAT	ACACTCCAGCTGGGTAGCACCATTTGAAAT	TGGTGTCGTGGAGTCG
mam-miR-novel18	GAGCAGCACAAACCATACTGGCA	CTCAACTGGTGTCGTGGAGTCGGCAATTCAGTTGAGTGCCAGTA	ACACTCCAGCTGGGGAGCAGCACAAACCATA	TGGTGTCGTGGAGTCG
mam-miR-novel4	TTACAATTAAAGGATATTTCTT	CTCAACTGGTGTCGTGGAGTCGGCAATTCAGTTGAGAAGAAATA	ACACTCCAGCTGGGTTACAATTAAAGGATA	TGGTGTCGTGGAGTCG
